# Supplementary material for: Integrated DNA methylation analysis reveals a potential role for ANKRD30B in Williams syndrome
Source: Neuropsychopharmacology. 2020 Apr 18;45(10):1627–36. doi: 10.1038/s41386-020-0675-2 (PMC7419304; doi:10.1038/s41386-020-0675-2)
Supplement: Supplementary file 2 — APC Form [file 41386_2020_675_MOESM2_ESM.xlsx]

## Sheet: Table S1
Table S1. Demographic and clinical characteristics of WS patients and controls
WS, Williams Syndrome; CBCL/ABCL, Child/Adult Behavior Checklist; SRS-2, Social Responsiveness Scale-2nd edition; –, not available;
T-scores from both the CBCL/ABCL and SRS-2 were used. *, p < 0.05 vs controls. Standard deviations are indicated between parentheses.
	Methylation set			Expression set			Complete WS set
	WS	Control		WS	Control		WS
Number of individuals	34	34		24	25		90
Age mean (median, range), years	23.7 (23, 14–43)	23.1 (22, 20–37)		24.2 (24, 14–43)	22.3 (22, 20–28)		12.7 (10, 1–43)
Males (%)	15 (44.1)	16 (47.1)		10 (41.7)	12 (48.0)		41 (45.6)
Race (% Japanese)	100	100		100	100		100
Smoker, n	0	0		0	0		0
CBCL/ABCL
Internalizing problems	57.9 (8.6) *	53.0 (10.0)		59.4 (7.3) *	52.5 (9.8)		–
Externalizing problems	55.4 (8.4) *	47.8 (9.8)		56.5 (7.4) *	46.6 (8.5)		–
Thought problems	58.8 (9.1) *	52.1 (5.1)		59.0 (9.7) *	51.4 (3.6)		–
Attention problems	64.8 (9.5) *	55.8 (6.8)		65.8 (9.9) *	54.9 (6.3)		–
SRS-2
Total scores	61.8 (11.9) *	48.8 (6.9)		64.0 (10.8) *	47.7 (5.1)		–
Social motivation	54.3 (8.6)	50.1 (6.5)		55.8 (8.6)	50.1 (4.6)		–
Shared with expression set
Number of individuals	24	25		–	–		–
Shared with methylation set
Number of individuals	–	–		24	25		34

## Sheet: Table S2
Table S2. Pyrosequencing primers for ANKRD30B
Forward primer	GGTAGTTAAGAGTTTTTTTATGGTTGTAG
Reverse primer	ATCTCCTCAACCTACTAAAC	Biotin 5’
Sequencing Primer	TTGTATAGTTAAGTTTTTGAATATT

## Sheet: Table S3
Table S3. Differentially methylated positions (DMPs) associated with WS (FDR < 0.05 and |beta difference| > 0.1)
IGR, intergenic region; Body, gene body; TSS200, 0-200 bases upstream from the transcriptional start site, TSS1500, 200-1500 bases upstream from the transcriptional start site; 5′ UTR, 5′ untranslated region; 3′ UTR, 3′ untranslated region.
Probe ID	Gene symbol	Chr	Mapinfo	Feature	β in WS	β in control	Δβ	P-value	adj P-value
cg24152511		1	208508894	IGR	0.275	0.398	-0.123	3.19e-09	0.000228
cg08549335	ZNRF2	7	30387954	Body	0.2	0.348	-0.148	3.34e-09	0.000228
cg11310341		12	38532129	IGR	0.552	0.377	0.176	5.54e-09	0.000228
cg08893087	FAM69A	1	93416982	Body	0.573	0.69	-0.118	5.85e-09	0.000228
cg15915602		2	114737459	IGR	0.833	0.685	0.148	6.98e-09	0.000228
cg16519217		6	31038713	IGR	0.523	0.645	-0.122	8.11e-09	0.000228
cg15509177	LOC100101938	13	19919208	TSS200	0.718	0.546	0.172	1.1e-08	0.000228
cg01862363	NTN1	17	8928028	Body	0.672	0.535	0.136	1.26e-08	0.000228
cg21293934	ANKRD30B	18	14748230	TSS200	0.647	0.451	0.196	1.37e-08	0.000228
cg07127410	ZNRF3	22	29427851	Body	0.503	0.612	-0.109	1.43e-08	0.000228
cg22299467	ZNF814	19	58399865	Body	0.384	0.224	0.16	1.45e-08	0.000228
cg15655495		12	38532458	IGR	0.486	0.369	0.118	1.66e-08	0.000228
cg06043048		8	43132256	IGR	0.821	0.66	0.161	1.71e-08	0.000228
cg05780543	GPT2	16	46963764	3'UTR	0.409	0.305	0.104	1.76e-08	0.000228
cg26494441	RFPL2	22	32601101	TSS1500	0.793	0.689	0.104	1.9e-08	0.000228
cg11430197		8	43102008	IGR	0.595	0.44	0.155	2.01e-08	0.000228
cg13266435	ANKRD30B	18	14748220	TSS200	0.553	0.381	0.172	2.12e-08	0.000228
cg15321211	HNRNPF	10	43905515	TSS1500	0.125	0.252	-0.127	2.25e-08	0.000228
cg04799343		8	43102468	IGR	0.296	0.187	0.109	2.38e-08	0.000228
cg21281009	ANKRD30B	18	14748298	1stExon	0.428	0.236	0.192	2.42e-08	0.000228
cg25472530	PRDM9	5	23507617	TSS200	0.759	0.625	0.134	2.58e-08	0.000229
cg01331772		2	131094827	IGR	0.509	0.661	-0.152	2.8e-08	0.000235
cg07463541	PCDHA2	5	140181074	Body	0.584	0.464	0.12	3.12e-08	0.000245
cg17181653	SF3B5	6	144417537	TSS1500	0.446	0.574	-0.128	3.35e-08	0.000245
cg22054885	PRDM9	5	23507450	TSS1500	0.851	0.743	0.108	3.62e-08	0.000247
cg20248611		12	34371861	IGR	0.468	0.272	0.196	3.81e-08	0.000247
cg10044101	VNN2	6	133084289	5'UTR	0.15	0.253	-0.103	4.01e-08	0.000249
cg23703062	ANKRD30B	18	14748198	TSS200	0.587	0.379	0.207	4.15e-08	0.000249
cg00835232		16	34660044	IGR	0.803	0.689	0.114	4.55e-08	0.00025
cg19967668	PCDHB17	5	140535759	Body	0.605	0.459	0.145	4.88e-08	0.00025
cg04880091		8	43132451	IGR	0.811	0.631	0.18	5e-08	0.00025
cg26963002		12	38532352	IGR	0.326	0.168	0.158	5.02e-08	0.00025
cg02992546	ANKRD30B	18	14748439	1stExon	0.589	0.417	0.172	5.11e-08	0.00025
cg05374271	RGS2	1	192778890	Body	0.508	0.639	-0.132	5.16e-08	0.00025
cg21877680		8	43132507	IGR	0.652	0.495	0.157	5.2e-08	0.00025
cg05453358		8	47529280	IGR	0.874	0.759	0.114	5.22e-08	0.00025
cg15834814	ZNF560	19	9609704	TSS1500	0.699	0.574	0.124	5.65e-08	0.00025
cg07264025	MGAT4C	12	86658860	5'UTR	0.539	0.672	-0.134	5.75e-08	0.00025
cg11826726		8	43131431	IGR	0.615	0.447	0.169	5.86e-08	0.00025
cg17736057		12	34372490	IGR	0.709	0.567	0.143	6.19e-08	0.00025
cg01285926		7	56242554	IGR	0.636	0.482	0.154	6.36e-08	0.00025
cg00223593		12	34371784	IGR	0.519	0.382	0.137	6.86e-08	0.000257
cg01667892	PRDM9	5	23507656	TSS200	0.867	0.757	0.11	7.06e-08	0.000258
cg24840300	LPPR3	19	812517	3'UTR	0.863	0.759	0.105	7.3e-08	0.000259
cg14497054		12	34261116	IGR	0.522	0.387	0.135	7.42e-08	0.000261
cg15746696	ZNF814	19	58400494	TSS200	0.216	0.108	0.108	7.77e-08	0.000267
cg06615754	ZNF551	19	58193071	TSS1500	0.461	0.325	0.136	8.21e-08	0.000271
cg13519035		12	34261006	IGR	0.309	0.204	0.105	8.41e-08	0.000275
cg06410163		7	57484637	IGR	0.726	0.606	0.12	8.82e-08	0.000276
cg08679971		19	38281047	IGR	0.793	0.683	0.11	9.05e-08	0.000276
cg03651292		18	14999803	IGR	0.767	0.626	0.141	9.21e-08	0.000276
cg24398379	LOC650226	7	56516076	TSS200	0.617	0.494	0.123	9.26e-08	0.000276
cg16907514	KTN1	14	56046098	TSS1500	0.297	0.425	-0.128	9.64e-08	0.000276
cg07581775		8	47829660	IGR	0.63	0.455	0.175	1.01e-07	0.000277
cg14285533		7	63386328	IGR	0.441	0.23	0.211	1.03e-07	0.000277
cg05596621		10	50344077	IGR	0.353	0.454	-0.101	1.12e-07	0.000282
cg17913405		17	25290204	IGR	0.823	0.717	0.106	1.12e-07	0.000282
cg01301382		18	15198067	IGR	0.483	0.362	0.121	1.16e-07	0.000282
cg07646362		16	34208469	IGR	0.708	0.594	0.114	1.16e-07	0.000282
cg23980776	PDE6B	4	657074	Body	0.48	0.607	-0.127	1.22e-07	0.000286
cg11885357	ESYT3	3	138152902	TSS1500	0.589	0.378	0.211	1.23e-07	0.000286
cg18313661		7	63560590	IGR	0.643	0.522	0.121	1.29e-07	0.000291
cg20087519	SYCE1	10	135379242	TSS200	0.73	0.605	0.125	1.32e-07	0.000291
cg04348558		12	38531935	IGR	0.618	0.488	0.13	1.4e-07	0.000299
cg09973514		11	58830424	IGR	0.553	0.412	0.14	1.42e-07	0.000301
cg02481697	NTN1	17	8928012	Body	0.701	0.58	0.121	1.47e-07	0.000305
cg11421509		8	105379602	IGR	0.23	0.362	-0.132	1.63e-07	0.000316
cg14909179	CHID1	11	882687	Body	0.638	0.757	-0.119	1.68e-07	0.000323
cg00059374		17	21477756	IGR	0.758	0.618	0.14	1.69e-07	0.000323
cg14042190		2	2547089	IGR	0.807	0.7	0.107	1.73e-07	0.000327
cg05971474		12	38532614	IGR	0.283	0.147	0.136	1.82e-07	0.000328
cg22160121	ESYT3	3	138153168	TSS1500	0.562	0.428	0.134	1.84e-07	0.000328
cg08690094		16	34740934	IGR	0.662	0.554	0.108	1.88e-07	0.000328
cg03455316		15	62516405	IGR	0.827	0.701	0.127	1.89e-07	0.000328
cg01076129	CRISP2	6	49681334	TSS200	0.863	0.747	0.115	1.89e-07	0.000328
cg06606773		7	63387053	IGR	0.739	0.636	0.103	1.9e-07	0.000328
cg21540359		7	52341648	IGR	0.739	0.603	0.136	2.01e-07	0.000334
cg16633951	LOC84856	10	42971575	Body	0.382	0.238	0.144	2.01e-07	0.000334
cg00044354	MIER1	1	67389884	TSS1500	0.469	0.588	-0.119	2.1e-07	0.000338
cg23796967	GP6	19	55549590	1stExon	0.552	0.654	-0.102	2.31e-07	0.000338
cg01914314		5	157117640	IGR	0.596	0.468	0.128	2.34e-07	0.000338
cg14038058	TRIM61	4	165898848	TSS200	0.386	0.26	0.126	2.37e-07	0.000338
cg09506081	DPP6	7	154684327	3'UTR	0.709	0.59	0.119	2.38e-07	0.000338
cg11147215		8	105379726	IGR	0.352	0.478	-0.127	2.53e-07	0.000347
cg03116329		16	34787597	IGR	0.78	0.676	0.104	2.53e-07	0.000347
cg26715042	CRISP2	6	49681307	TSS200	0.796	0.661	0.135	2.58e-07	0.000348
cg05374025	GP6	19	55549746	TSS200	0.341	0.49	-0.149	2.58e-07	0.000348
cg14089881	ICMT	1	6296630	TSS1500	0.402	0.568	-0.166	2.64e-07	0.000352
cg03049249	CCDC144A	17	16593601	TSS200	0.696	0.565	0.13	2.76e-07	0.000359
cg03014326	ANKRD30B	18	14748285	1stExon	0.378	0.224	0.154	2.84e-07	0.000359
cg12468774	CCDC36	3	49236860	TSS200	0.541	0.406	0.136	3.03e-07	0.000365
cg20564496		7	63361148	IGR	0.652	0.521	0.131	3.08e-07	0.000365
cg02105152	ANKRD30B	18	14747928	TSS1500	0.529	0.421	0.107	3.14e-07	0.000367
cg01281851		7	57271463	IGR	0.719	0.587	0.132	3.28e-07	0.000376
cg03508095	C4orf39	4	165878742	3'UTR	0.539	0.426	0.113	3.36e-07	0.000379
cg09636202		7	56243297	IGR	0.307	0.184	0.123	3.37e-07	0.000379
cg22728830		11	58667964	IGR	0.648	0.523	0.124	3.51e-07	0.000388
cg24399337	LOC84856	10	42971251	Body	0.442	0.327	0.115	3.59e-07	0.000391
cg10517650	CCDC52	3	113235015	TSS1500	0.318	0.458	-0.14	3.59e-07	0.000391
cg04139465	LRRC4B	19	51020297	3'UTR	0.403	0.508	-0.105	3.67e-07	0.000391
cg25390787	CRISP2	6	49681299	TSS200	0.856	0.746	0.11	4.19e-07	0.000407
cg21211299		9	92982316	IGR	0.539	0.414	0.125	4.32e-07	0.000409
cg10742917		7	56242801	IGR	0.563	0.388	0.175	4.4e-07	0.000409
cg16115627	DPP6	7	154684433	3'UTR	0.704	0.569	0.135	4.42e-07	0.000409
cg14325153	PRR23C	3	138763899	TSS200	0.774	0.642	0.132	4.51e-07	0.000409
cg10428938	ARPC1B	7	98990837	Body	0.452	0.337	0.116	4.69e-07	0.000419
cg04395798	LOC84856	10	42971732	Body	0.292	0.186	0.106	4.71e-07	0.00042
cg09373148	ESYT3	3	138152837	TSS1500	0.615	0.484	0.131	4.73e-07	0.00042
cg17178900	PM20D1	1	205818956	Body	0.54	0.361	0.179	4.76e-07	0.000422
cg17286244	MIR548H4	15	69222592	Body	0.755	0.635	0.12	4.81e-07	0.000423
cg12440062	CRISP2	6	49681391	TSS200	0.784	0.672	0.112	4.98e-07	0.000428
cg15612221		18	37379468	IGR	0.349	0.468	-0.118	4.99e-07	0.000428
cg16584393	ANKRD30B	18	14747888	TSS1500	0.577	0.47	0.107	5.16e-07	0.000431
cg03070262		7	57484819	IGR	0.699	0.597	0.102	5.16e-07	0.000431
cg08851727	ICMT	1	6296770	TSS1500	0.647	0.767	-0.12	5.32e-07	0.000436
cg26309511		7	48887640	IGR	0.416	0.296	0.119	5.39e-07	0.000436
cg14316629	KIF25	6	168436353	Body	0.7	0.553	0.147	5.39e-07	0.000436
cg23936410		14	104808516	IGR	0.717	0.585	0.132	5.61e-07	0.000445
cg18355337	GP6	19	55549722	TSS200	0.349	0.49	-0.141	5.71e-07	0.000449
cg06285911		18	14179364	IGR	0.494	0.342	0.152	5.75e-07	0.000449
cg05598727		5	8457548	IGR	0.544	0.385	0.16	5.84e-07	0.000449
cg01837362		12	34492938	IGR	0.676	0.557	0.119	5.89e-07	0.000449
cg07238058		12	19936611	IGR	0.63	0.741	-0.111	5.89e-07	0.000449
cg02955804		16	33943412	IGR	0.689	0.572	0.117	6.02e-07	0.000451
cg13023646	TRIM61	4	165898835	TSS200	0.418	0.278	0.14	6.23e-07	0.000457
cg06098368		7	63386616	IGR	0.408	0.284	0.124	6.3e-07	0.000457
cg26757221		17	21477761	IGR	0.791	0.655	0.137	6.36e-07	0.000457
cg23316599		7	57271379	IGR	0.642	0.521	0.121	6.51e-07	0.000461
cg07264586		8	94871988	IGR	0.69	0.792	-0.102	6.66e-07	0.000465
cg03378197	MS4A15	11	60534991	5'UTR	0.56	0.428	0.132	6.67e-07	0.000465
cg19922435	LOC285419	4	124694178	Body	0.62	0.512	0.108	6.75e-07	0.000468
cg13405775	RFPL2	22	32599648	TSS200	0.833	0.733	0.1	7.07e-07	0.00048
cg26153715		14	104808474	IGR	0.556	0.429	0.126	7.13e-07	0.000481
cg23522872		5	8458392	IGR	0.671	0.524	0.146	7.18e-07	0.000481
cg20012888		2	121499710	IGR	0.542	0.403	0.14	7.39e-07	0.00049
cg25147158	TRIM61	4	165898707	1stExon	0.354	0.241	0.113	7.79e-07	0.000497
cg10899547	RASGEF1C	5	179554111	Body	0.343	0.225	0.118	7.82e-07	0.000497
cg18428283	LOC134466	5	150326642	TSS1500	0.605	0.489	0.117	7.99e-07	0.000502
cg06853416		1	2778841	IGR	0.532	0.652	-0.121	8.89e-07	0.000523
cg02930107		14	97925164	IGR	0.308	0.189	0.119	8.91e-07	0.000523
cg00876757		16	33483591	IGR	0.68	0.565	0.114	9.14e-07	0.00053
cg09804008		16	33952673	IGR	0.67	0.556	0.114	9.29e-07	0.000537
cg25346915	FOLH1	11	49230036	1stExon	0.241	0.133	0.108	9.7e-07	0.000549
cg01655667		14	104808652	IGR	0.799	0.686	0.113	9.71e-07	0.000549
cg00287096		7	63642709	IGR	0.652	0.515	0.137	9.9e-07	0.00055
cg00738934		8	78996279	IGR	0.642	0.764	-0.122	1.02e-06	0.000556
cg02938205	CCDC36	3	49236810	TSS200	0.396	0.295	0.101	1.04e-06	0.000558
cg21551271		16	867552	IGR	0.533	0.642	-0.109	1.04e-06	0.00056
cg24148447		8	34764927	IGR	0.657	0.553	0.104	1.07e-06	0.000563
cg24333150		19	43203368	IGR	0.7	0.599	0.102	1.1e-06	0.000569
cg18371052		5	8457721	IGR	0.56	0.407	0.153	1.18e-06	0.000585
cg18579752	ZNF827	4	146701274	Body	0.428	0.573	-0.145	1.19e-06	0.000588
cg20067334		7	63387147	IGR	0.338	0.215	0.123	1.22e-06	0.0006
cg07167872	PM20D1	1	205819463	TSS200	0.468	0.308	0.161	1.23e-06	0.000601
cg07059402	MIR659	22	38244781	TSS1500	0.322	0.439	-0.117	1.24e-06	0.000602
cg24061208	ANKRD30B	18	14748250	1stExon	0.391	0.289	0.102	1.26e-06	0.000603
cg20935489		8	105379985	IGR	0.53	0.647	-0.117	1.35e-06	0.000624
cg00561194		10	38069720	IGR	0.525	0.424	0.101	1.37e-06	0.000624
cg06722407	LOC100101938	13	19918586	Body	0.62	0.515	0.104	1.37e-06	0.000625
cg22343728		22	46287028	IGR	0.55	0.67	-0.119	1.48e-06	0.000644
cg08931129		20	29535007	IGR	0.476	0.337	0.14	1.53e-06	0.000654
cg14815891	FRG1B	20	29611903	Body	0.595	0.385	0.21	1.62e-06	0.000665
cg18394854		5	8457818	IGR	0.647	0.537	0.11	1.67e-06	0.000674
cg04842553	CCDC104	2	55746074	TSS1500	0.609	0.711	-0.102	1.69e-06	0.000681
cg25810938	ANKMY1	2	241497060	5'UTR	0.527	0.426	0.101	1.81e-06	0.000707
cg10104252		12	3563899	IGR	0.456	0.351	0.104	1.82e-06	0.000708
cg25219188	TRIM61	4	165898926	TSS200	0.404	0.27	0.134	1.83e-06	0.000708
cg19904352		11	102139781	IGR	0.354	0.235	0.119	1.87e-06	0.000712
cg10518543	ALG10B	12	38710700	1stExon	0.336	0.173	0.163	1.88e-06	0.000714
cg07138768	C7orf20	7	917805	Body	0.561	0.678	-0.117	1.93e-06	0.000723
cg26434197	PRR23C	3	138763910	TSS200	0.627	0.52	0.107	1.97e-06	0.00073
cg16527418		5	98175367	IGR	0.63	0.504	0.126	2.04e-06	0.000744
cg05006231		19	1852165	IGR	0.344	0.231	0.113	2.13e-06	0.00076
cg07753967	FRG1B	20	29611652	TSS1500	0.531	0.363	0.168	2.39e-06	0.000801
cg03701930		10	1981436	IGR	0.405	0.252	0.153	2.43e-06	0.00081
cg04431054	PRRC1	5	126853024	TSS1500	0.232	0.345	-0.113	2.49e-06	0.000825
cg07327178		5	8457729	IGR	0.569	0.44	0.128	2.52e-06	0.000827
cg06532268		6	25732817	IGR	0.725	0.619	0.106	2.54e-06	0.00083
cg11037477	EIF4E	4	99851008	5'UTR	0.43	0.315	0.115	2.58e-06	0.000835
cg10895875		7	56242407	IGR	0.692	0.564	0.128	2.67e-06	0.000851
cg14406256	ALG10	12	34175567	1stExon	0.306	0.162	0.144	2.72e-06	0.000859
cg21337580	MTMR9	8	11141424	TSS1500	0.615	0.49	0.125	2.9e-06	0.000883
cg20811988	FRG1B	20	29611924	Body	0.538	0.361	0.177	2.99e-06	0.000896
cg17886420		10	1796742	IGR	0.462	0.586	-0.124	3.04e-06	0.000901
cg17482089	PCDHA6	5	140250432	Body	0.595	0.491	0.103	3.08e-06	0.000904
cg11273655		5	180497114	IGR	0.622	0.514	0.108	3.18e-06	0.000914
cg21733531		7	63560711	IGR	0.545	0.429	0.115	3.39e-06	0.000936
cg21351392	AGPAT4	6	161607487	Body	0.452	0.569	-0.117	3.44e-06	0.00094
cg15633390	EIF4E	4	99851211	5'UTR	0.475	0.356	0.119	3.45e-06	0.00094
cg04135246		14	97925122	IGR	0.236	0.13	0.105	3.56e-06	0.000955
cg15671317		5	1828098	IGR	0.322	0.428	-0.105	3.73e-06	0.000979
cg14972143	EIF4E	4	99851003	5'UTR	0.384	0.273	0.11	3.75e-06	0.00098
cg14079463	C6orf174	6	127796989	Body	0.857	0.74	0.116	3.75e-06	0.00098
cg08623223	MTMR9	8	11141415	TSS1500	0.46	0.315	0.145	3.92e-06	0.000999
cg11512289	TRIM61	4	165898912	TSS200	0.297	0.195	0.103	3.99e-06	0.00101
cg00466136	NTM	11	131561778	Body	0.532	0.42	0.113	4.03e-06	0.00101
cg24503407	PM20D1	1	205819492	TSS1500	0.491	0.334	0.158	4.03e-06	0.00101
cg04580344	C6orf174	6	127797022	Body	0.87	0.759	0.112	4.05e-06	0.00101
cg14983172		5	73244708	IGR	0.541	0.741	-0.201	4.1e-06	0.00102
cg18351683		13	31926752	IGR	0.529	0.414	0.115	4.25e-06	0.00104
cg10261416		14	97925289	IGR	0.383	0.282	0.101	4.53e-06	0.00107
cg09999114		16	3415077	IGR	0.415	0.3	0.115	4.6e-06	0.00108
cg23111338	FIGNL1	7	50518573	TSS1500	0.357	0.25	0.107	4.66e-06	0.00108
cg03250220	NCRNA00116	2	110970097	Body	0.35	0.239	0.11	4.73e-06	0.00109
cg04481077	HEATR2	7	817454	Body	0.536	0.336	0.2	4.77e-06	0.00109
cg24581226		5	8457970	IGR	0.615	0.51	0.105	4.79e-06	0.00109
cg00896347		12	39538940	IGR	0.351	0.25	0.101	4.86e-06	0.0011
cg25844133		17	21477738	IGR	0.588	0.48	0.108	5.05e-06	0.00113
cg20282550	AKR1E2	10	4868331	TSS200	0.383	0.276	0.106	5.61e-06	0.00119
cg02169857	NCRNA00116	2	110969641	Body	0.337	0.196	0.14	5.63e-06	0.00119
cg00475322	C7orf20	7	917719	Body	0.335	0.437	-0.102	5.78e-06	0.0012
cg20909579	PDE6B	4	645551	TSS1500	0.521	0.417	0.104	5.83e-06	0.00121
cg09858108		8	58055024	IGR	0.58	0.46	0.12	6.01e-06	0.00123
cg08476511	KIF25	6	168435923	Body	0.637	0.515	0.121	6.4e-06	0.00126
cg18319852	KIF25	6	168436099	Body	0.473	0.365	0.108	6.41e-06	0.00127
cg14508093		9	98862825	IGR	0.497	0.396	0.101	6.64e-06	0.00129
cg19392551	AKR1E2	10	4868333	TSS200	0.465	0.36	0.105	7.28e-06	0.00135
cg04488373		7	63385990	IGR	0.366	0.222	0.144	7.34e-06	0.00135
cg10079374		7	158750417	IGR	0.69	0.588	0.102	7.54e-06	0.00137
cg15829088		1	247802935	IGR	0.452	0.343	0.109	7.9e-06	0.0014
cg04225104	AKR1E2	10	4868335	TSS200	0.453	0.344	0.108	7.91e-06	0.0014
cg13211008	ESYT2	7	158541253	Body	0.785	0.584	0.201	7.94e-06	0.0014
cg17348244	HEATR2	7	786861	Body	0.819	0.568	0.251	8e-06	0.0014
cg17876806		6	13874251	IGR	0.267	0.144	0.123	8.24e-06	0.00142
cg05589784		5	2915123	IGR	0.415	0.307	0.108	8.29e-06	0.00142
cg25017620		1	247802802	IGR	0.371	0.252	0.119	8.29e-06	0.00142
cg19102621	ZNF385D	3	21584249	Body	0.525	0.631	-0.107	8.63e-06	0.00145
cg03897860	PCDHA2	5	140186737	Body	0.452	0.335	0.118	8.95e-06	0.00147
cg25691763		6	13874001	IGR	0.251	0.136	0.114	8.96e-06	0.00147
cg11959399	C20orf54	20	741723	Body	0.539	0.433	0.106	9.07e-06	0.00148
cg14893161	PM20D1	1	205819251	5'UTR	0.363	0.242	0.12	9.11e-06	0.00148
cg25695610		12	56040106	IGR	0.226	0.124	0.102	9.11e-06	0.00148
cg07977202	ZDHHC24	11	66311348	Body	0.245	0.349	-0.103	9.4e-06	0.0015
cg08570243	NCRNA00116	2	110969853	Body	0.436	0.289	0.147	9.93e-06	0.00154
cg08048268		3	133502702	IGR	0.567	0.452	0.115	1.07e-05	0.0016
cg11588423	GABBR1	6	29578191	Body	0.647	0.758	-0.111	1.07e-05	0.0016
cg11534293	LOR	1	153234342	Body	0.242	0.121	0.121	1.08e-05	0.00161
cg22695986		7	63386815	IGR	0.515	0.368	0.147	1.16e-05	0.00168
cg08302650	LRRC24	8	145750040	Body	0.79	0.645	0.144	1.25e-05	0.00174
cg01847719	CAT	11	34460557	1stExon	0.322	0.165	0.157	1.26e-05	0.00175
cg15501526		10	2543763	IGR	0.639	0.519	0.12	1.31e-05	0.00178
cg14775560	FOLH1	11	49230168	1stExon	0.299	0.186	0.113	1.32e-05	0.00179
cg00876501	EIF4E	4	99850885	5'UTR	0.287	0.172	0.115	1.36e-05	0.00182
cg09864671	DIDO1	20	61565484	5'UTR	0.648	0.417	0.231	1.46e-05	0.00188
cg09068086	NCRNA00116	2	110970204	Body	0.283	0.181	0.102	1.48e-05	0.00189
cg04610028	RAB11B	19	8464538	Body	0.32	0.568	-0.248	1.51e-05	0.00191
cg26354017	PM20D1	1	205819088	1stExon	0.406	0.283	0.123	1.65e-05	0.002
cg14159672	PM20D1	1	205819179	1stExon	0.487	0.347	0.139	1.68e-05	0.00202
cg03905795	SHANK2	11	70670880	Body	0.455	0.345	0.11	1.86e-05	0.00211
cg24598948	LOC441666	10	42863539	TSS200	0.494	0.347	0.147	1.86e-05	0.00211
cg07768201	CAT	11	34460336	TSS200	0.257	0.129	0.127	1.87e-05	0.00212
cg13498757		1	152161927	IGR	0.47	0.314	0.156	1.96e-05	0.00216
cg08013331		12	56040208	IGR	0.311	0.205	0.105	1.98e-05	0.00217
cg11818589		10	134800741	IGR	0.495	0.222	0.272	2.02e-05	0.00219
cg21917740		2	8597923	IGR	0.532	0.431	0.1	2.06e-05	0.00221
cg02518135		1	247802739	IGR	0.574	0.464	0.109	2.28e-05	0.00233
cg11965913	PM20D1	1	205819406	TSS200	0.271	0.158	0.113	2.29e-05	0.00234
cg16781264	NMS	2	101087575	Body	0.392	0.242	0.149	2.3e-05	0.00235
cg00791253	KSR2	12	118405665	Body	0.403	0.303	0.1	2.45e-05	0.00242
cg24527560	LOC441666	10	42863508	TSS200	0.464	0.312	0.152	2.46e-05	0.00243
cg02109652	CAT	11	34460386	TSS200	0.274	0.136	0.138	2.46e-05	0.00243
cg27353899	MUC4	3	195488922	Body	0.148	0.275	-0.127	2.46e-05	0.00243
cg05809437	DLGAP2	8	1450031	5'UTR	0.812	0.71	0.102	2.57e-05	0.00248
cg19597498		3	96495651	IGR	0.668	0.547	0.121	2.67e-05	0.00252
cg04497389		16	867594	IGR	0.474	0.586	-0.112	2.76e-05	0.00257
cg02784823	LMTK3	19	49000897	Body	0.601	0.714	-0.113	2.8e-05	0.00259
cg09727210	CARD11	7	2962240	Body	0.44	0.637	-0.196	2.97e-05	0.00266
cg03720043	CAT	11	34460351	TSS200	0.267	0.132	0.134	3.08e-05	0.00272
cg22590775	CCDC155	19	49891494	TSS200	0.711	0.603	0.108	3.11e-05	0.00273
cg05450667	C22orf27	22	31318103	TSS200	0.466	0.353	0.113	3.38e-05	0.00284
cg27543040		1	247802703	IGR	0.528	0.411	0.117	3.39e-05	0.00284
cg19106932		17	61926700	IGR	0.352	0.247	0.104	3.51e-05	0.0029
cg12302982		2	39471028	IGR	0.659	0.515	0.143	3.66e-05	0.00297
cg20731136	CAT	11	34460298	TSS200	0.23	0.12	0.11	3.87e-05	0.00304
cg06908474	CAT	11	34460516	1stExon	0.242	0.113	0.128	3.91e-05	0.00306
cg24246628	KIF25	6	168435914	Body	0.544	0.409	0.136	3.94e-05	0.00307
cg15105011	TMEM175	4	940614	5'UTR	0.569	0.67	-0.101	4.08e-05	0.00312
cg25949955		2	123109584	IGR	0.762	0.87	-0.108	4.47e-05	0.00327
cg16919449		10	36054185	IGR	0.391	0.287	0.103	4.49e-05	0.00327
cg17536720		2	778668	IGR	0.3	0.184	0.116	4.54e-05	0.00329
cg00590063	B3GNT3	19	17918795	Body	0.389	0.283	0.106	4.95e-05	0.00344
cg21280320		1	152162025	IGR	0.341	0.238	0.103	5.07e-05	0.00348
cg00157199		20	29551622	IGR	0.622	0.485	0.137	5.66e-05	0.00369
cg06248701		1	41350292	IGR	0.624	0.496	0.128	5.86e-05	0.00375
cg23464743	HLA-DQB1	6	32633163	Body	0.184	0.299	-0.115	5.88e-05	0.00376
cg23688827		1	18767776	IGR	0.728	0.866	-0.138	6.42e-05	0.00393
cg24018756	IFITM5	11	300286	TSS1500	0.496	0.607	-0.11	6.44e-05	0.00394
cg24062763		2	39470750	IGR	0.769	0.667	0.102	6.84e-05	0.00406
cg19526166	TMEM232	5	110062729	TSS1500	0.404	0.51	-0.106	7.14e-05	0.00415
cg17661798		20	52821599	IGR	0.758	0.536	0.223	7.24e-05	0.00418
cg00123214	RWDD3	1	95703607	Body	0.555	0.352	0.203	8.35e-05	0.00453
cg21537187	MTPN	7	135662562	TSS1500	0.676	0.78	-0.104	8.93e-05	0.00468
cg04633141	TMEM184A	7	1588319	Body	0.614	0.725	-0.11	9.59e-05	0.00484
cg20814179	TMEM175	4	940893	5'UTR	0.368	0.476	-0.108	9.81e-05	0.0049
cg22337626	MAST2	1	46420220	Body	0.502	0.265	0.237	0.000113	0.00528
cg27119456	LOC441666	10	42863173	Body	0.386	0.275	0.111	0.000117	0.00538
cg24593918	HLA-DQB1	6	32633157	Body	0.197	0.301	-0.104	0.000122	0.00552
cg14497649	PIGG	4	528497	Body	0.827	0.592	0.235	0.000129	0.00567
cg24040502	NLRP2	19	55477810	5'UTR	0.739	0.634	0.105	0.00013	0.0057
cg25651476	NLRP2	19	55476717	TSS1500	0.706	0.602	0.104	0.000163	0.00641
cg07021052		2	20871279	IGR	0.436	0.305	0.131	0.000185	0.00688
cg13077366	BRUNOL4	18	34908626	Body	0.302	0.451	-0.149	0.000194	0.00704
cg10890644	TUBAL3	10	5446942	TSS200	0.534	0.296	0.238	0.000198	0.00711
cg01485177	LOC441666	10	42863594	TSS200	0.467	0.363	0.104	0.000205	0.00723
cg08922308	MIR492	12	95226993	TSS1500	0.552	0.683	-0.131	0.000212	0.00737
cg01254303	SRRM4	12	119592035	Body	0.238	0.135	0.103	0.000258	0.00819
cg14780466	GDF7	2	20870812	Body	0.496	0.363	0.133	0.000294	0.00875
cg11410718	HOXA4	7	27170412	TSS200	0.568	0.467	0.1	0.000316	0.00906
cg00414890		19	53500997	IGR	0.485	0.591	-0.105	0.000331	0.00929
cg09419670	PSMD5	9	123605666	TSS1500	0.355	0.212	0.142	0.000332	0.00931
cg22499381	C1orf127	1	11024967	TSS1500	0.73	0.6	0.13	0.000372	0.00987
cg04082016		2	20871401	IGR	0.588	0.46	0.128	0.000406	0.0103
cg10553204	GDF7	2	20871195	3'UTR	0.739	0.622	0.117	0.000438	0.0108
cg19142026	HOXA4	7	27170394	5'UTR	0.475	0.354	0.121	0.000462	0.011
cg05481257	GDF7	2	20870211	Body	0.532	0.392	0.14	0.000501	0.0115
cg09074113	GDF7	2	20870087	Body	0.605	0.497	0.108	0.000516	0.0117
cg10687131	GDF7	2	20871002	Body	0.492	0.337	0.155	0.000552	0.0122
cg16580982		8	2480426	IGR	0.314	0.211	0.104	0.000562	0.0123
cg20205188	ADARB2	10	1251771	Body	0.339	0.565	-0.226	0.000604	0.0128
cg09993718		11	117670657	IGR	0.627	0.469	0.158	0.000657	0.0134
cg12974258	CSF1R	5	149493011	TSS200	0.448	0.644	-0.195	0.000664	0.0135
cg22984586	CCR5	3	46411541	TSS200	0.371	0.163	0.208	0.000672	0.0135
cg06112835	MRPL21	11	68658793	3'UTR	0.557	0.675	-0.117	0.000672	0.0135
cg11723923		13	112820997	IGR	0.49	0.695	-0.206	0.000695	0.0138
cg22809682	AXIN2	17	63549924	Body	0.457	0.314	0.143	0.000728	0.0142
cg03810198	MXRA7	17	74679597	Body	0.506	0.376	0.13	0.000771	0.0146
cg25243082		4	40267141	IGR	0.315	0.426	-0.111	0.000773	0.0146
cg05023192	NDUFA10	2	240965916	TSS1500	0.308	0.535	-0.227	0.000818	0.0151
cg21783012		1	2710376	IGR	0.665	0.443	0.221	0.000828	0.0152
cg15954353	LOC728392	17	5403337	3'UTR	0.538	0.655	-0.117	0.000909	0.016
cg10909185	KLHL35	11	75139736	Body	0.344	0.235	0.109	0.00102	0.017
cg12667521		19	29218732	IGR	0.59	0.49	0.1	0.00104	0.0172
cg09084244	CDK2AP1	12	123757860	TSS1500	0.181	0.385	-0.204	0.00117	0.0184
cg02507579	OR5H15	3	97887864	1stExon	0.527	0.328	0.198	0.0012	0.0187
cg09611599		11	20382497	IGR	0.653	0.553	0.1	0.00122	0.0188
cg05194426	CYP2E1	10	135343193	Body	0.55	0.444	0.106	0.00125	0.019
cg11897628		5	137785499	IGR	0.638	0.514	0.125	0.00149	0.021
cg01056004		10	98948259	IGR	0.297	0.407	-0.11	0.00153	0.0214
cg12756686		19	29218302	IGR	0.472	0.365	0.107	0.00164	0.0221
cg19577958	SERPINB9	6	2888212	3'UTR	0.251	0.411	-0.16	0.0017	0.0226
cg02502145	SOS1	2	39319447	Body	0.256	0.452	-0.196	0.0017	0.0226
cg26155681	HTATIP2	11	20384377	TSS1500	0.2	0.369	-0.169	0.00178	0.0232
cg14655569	BICD2	9	95473718	3'UTR	0.427	0.235	0.191	0.00185	0.0237
cg15730644	COLEC11	2	3680222	Body	0.582	0.778	-0.196	0.00191	0.0242
cg13120108	PRKCH	14	61790037	Body	0.333	0.177	0.156	0.00217	0.026
cg11331837		17	35161825	IGR	0.526	0.725	-0.198	0.00221	0.0262
cg00028022		1	246984573	IGR	0.4	0.529	-0.129	0.00226	0.0266
cg08600378	PRHOXNB	13	28562900	TSS200	0.702	0.566	0.135	0.00236	0.0273
cg13821051		2	101124858	IGR	0.596	0.755	-0.159	0.00259	0.0288
cg11645539	DDO	6	110732115	Body	0.548	0.394	0.154	0.00286	0.0305
cg01394167		4	9479622	IGR	0.525	0.639	-0.114	0.00287	0.0306
cg04467639	COPB1	11	14495049	Body	0.692	0.536	0.155	0.00289	0.0307
cg04245305		3	195940754	IGR	0.878	0.778	0.1	0.00291	0.0308
cg23423607	NDUFB1	14	92585304	Body	0.589	0.731	-0.142	0.00292	0.0309
cg23400446	CYP2E1	10	135342560	Body	0.318	0.217	0.1	0.00298	0.0312
cg22306009	GNB2L1	5	180670469	Body	0.205	0.363	-0.158	0.00301	0.0315
cg15574437	MAD1L1	7	2019874	Body	0.569	0.437	0.132	0.00315	0.0323
cg26296371	FARS2	6	5442953	Body	0.722	0.579	0.142	0.0032	0.0326
cg27141850	GDF7	2	20869434	Body	0.431	0.31	0.121	0.0032	0.0326
cg20370184	SLC44A4	6	31838544	Body	0.358	0.194	0.164	0.00334	0.0334
cg14859874	UBAP2L	1	154238265	Body	0.482	0.319	0.163	0.00348	0.0342
cg02379549	C6orf89	6	36887307	Body	0.788	0.625	0.164	0.00376	0.0357
cg01943931		14	73373205	IGR	0.804	0.691	0.113	0.00393	0.0367
cg18673341	MGC87042	7	22481962	Body	0.166	0.32	-0.154	0.00398	0.0369
cg10530344		15	81453270	IGR	0.51	0.655	-0.146	0.00398	0.0369
cg24536782		8	216659	IGR	0.55	0.437	0.113	0.00423	0.0382
cg26398228		4	33062845	IGR	0.458	0.308	0.151	0.00479	0.0412
cg23418965	PKNOX2	11	125170859	5'UTR	0.435	0.537	-0.101	0.00485	0.0414
cg11124135	LSM1	8	38032157	Body	0.62	0.748	-0.128	0.0049	0.0417
cg04546413		19	29218101	IGR	0.512	0.393	0.119	0.00505	0.0425
cg12035144	LOC285830	6	29718093	TSS1500	0.464	0.348	0.116	0.0051	0.0427
cg00231519	C10orf46	10	120516119	TSS1500	0.748	0.561	0.186	0.0051	0.0427
cg16338321		17	48994958	IGR	0.632	0.757	-0.125	0.00517	0.043
cg05890457	ARHGEF10	8	1905131	Body	0.326	0.505	-0.179	0.0052	0.0432
cg04683516	AKR1C2	10	5047487	TSS1500	0.304	0.476	-0.173	0.0054	0.0442
cg08103472		15	40731325	IGR	0.315	0.45	-0.135	0.00586	0.0464
cg17302580		8	857079	IGR	0.863	0.754	0.109	0.00602	0.0471
cg04610742	PGBD5	1	230513809	TSS1500	0.673	0.556	0.117	0.00626	0.0482
cg18346634	OPRD1	1	29190137	3'UTR	0.488	0.647	-0.159	0.00642	0.0489
cg26786615		16	86593603	IGR	0.476	0.617	-0.141	0.00661	0.0497

## Sheet: Table S4
Table S4. Differentially methylated positions (DMPs) in 7q11.23 deleted region
IGR, intergenic region; Body, gene body; TSS200, 0-200 bases upstream from the transcriptional start site, TSS1500, 200-1500 bases upstream from the transcriptional start site; 5′ UTR, 5′ untranslated region; 3′ UTR, 3′ untranslated region.
Probe ID	Gene symbol	Chr	Mapinfo	Feature	β in WS	β in control	Δβ	P-value	adj P-value
cg14706807	NSUN5	7	72717666	Body	0.931446	0.921568	0.00987764	2.97575e-05	0.00266387
cg18065982	NSUN5	7	72721064	Body	0.907876	0.895495	0.0123805	0.000321128	0.00915293
cg07297900	NSUN5	7	72721621	Body	0.950186	0.957483	-0.00729674	0.00394952	0.0367836
cg09187163	NSUN5	7	72721838	Body	0.929555	0.919123	0.0104324	0.000300871	0.00884893
cg15779702	NSUN5	7	72722304	Body	0.126372	0.142593	-0.0162205	3.17236e-05	0.00275289
cg01251255	NSUN5	7	72722951	TSS200	0.0323157	0.0259685	0.00634712	0.000192504	0.00701352
cg01088455	NSUN5	7	72723873	TSS1500	0.840077	0.854119	-0.0140425	0.00465884	0.0405163
cg23513211	TRIM50	7	72726717	3'UTR	0.917785	0.906314	0.011471	0.000234157	0.00777841
cg03589123	TRIM50	7	72727071	Body	0.964145	0.959845	0.00429926	0.00289123	0.0307396
cg18025558	TRIM50	7	72727502	Body	0.935138	0.924041	0.0110969	1.80531e-05	0.00209031
cg16893028	TRIM50	7	72730578	Body	0.969213	0.964195	0.00501776	0.00163349	0.0221028
cg20190025	TRIM50	7	72735579	Body	0.93066	0.920802	0.00985811	0.000407169	0.0103533
cg24979495	TRIM50	7	72738631	Body	0.547495	0.534954	0.0125417	0.00474681	0.0409319
cg19362210	TRIM50	7	72741987	1stExon	0.877225	0.892524	-0.0152989	0.00199639	0.0247831
cg06104667	TRIM50	7	72742068	1stExon	0.924196	0.934567	-0.0103713	1.90044e-05	0.00213291
cg03951180	TRIM50	7	72742151	TSS200	0.898718	0.911527	-0.0128095	0.000910842	0.0159803
cg05669157	TRIM50	7	72742156	TSS200	0.942548	0.951336	-0.00878787	0.000273737	0.00843797
cg08622280	TRIM50	7	72742188	TSS200	0.972187	0.975223	-0.00303607	0.00327989	0.0330678
cg12405639	FKBP6	7	72745074	Body	0.875999	0.854658	0.0213416	0.000100928	0.00496885
cg16926310	FKBP6	7	72756542	Body	0.93193	0.920228	0.0117023	0.000181169	0.0068058
cg03666028		7	72777575	IGR	0.939225	0.927778	0.0114469	0.000133286	0.00576941
cg09214099		7	72791740	IGR	0.664263	0.629363	0.0348995	0.000753557	0.0144218
cg19573644		7	72792030	IGR	0.560222	0.540016	0.0202064	3.26405e-06	0.000922057
cg26195168		7	72835589	IGR	0.656635	0.67763	-0.020995	9.3763e-05	0.00478627
cg13598010		7	72838776	IGR	0.170966	0.202068	-0.0311018	4.25396e-05	0.00318428
cg21439129		7	72844212	IGR	0.909611	0.892943	0.0166675	1.5337e-05	0.0019174
cg01445942	FZD9	7	72847976	TSS200	0.0604728	0.0550926	0.00538018	0.000773857	0.0146314
cg05666820	FZD9	7	72848703	1stExon	0.721124	0.662773	0.0583516	0.000418182	0.0105038
cg09875150	FZD9	7	72849964	1stExon	0.950217	0.943936	0.00628135	0.00227568	0.0267248
cg14782638		7	72853018	IGR	0.958932	0.949282	0.0096495	2.2277e-05	0.00230165
cg07467649	BAZ1B	7	72856462	3'UTR	0.561798	0.540324	0.0214742	0.000371351	0.00986766
cg08404513	BAZ1B	7	72868821	Body	0.903673	0.918343	-0.01467	0.00338732	0.033661
cg14260522	BAZ1B	7	72935677	Body	0.214571	0.173615	0.0409556	5.47996e-06	0.00117148
cg19160975	BAZ1B	7	72936186	1stExon	0.0292798	0.0254369	0.00384293	0.000647765	0.0132792
cg15636799	BAZ1B	7	72936614	1stExon	0.0189101	0.0149235	0.00398662	0.000104334	0.00506873
cg14093368	BAZ1B	7	72936880	TSS1500	0.00957706	0.0117597	-0.00218265	0.00146426	0.0207971
cg25418945	BCL7B	7	72969033	Body	0.772645	0.811411	-0.0387666	2.57972e-07	0.000348275
cg12174008	BCL7B	7	72971728	Body	0.0342652	0.0269819	0.0072833	6.62274e-05	0.00400288
cg27026831	BCL7B	7	72971748	Body	0.0488666	0.040891	0.00797564	6.54921e-05	0.00397905
cg24575065	BCL7B	7	72972219	TSS200	0.0255169	0.0212556	0.00426128	0.0005873	0.0125629
cg27441048	BCL7B	7	72972316	TSS1500	0.283507	0.318961	-0.0354546	0.000783023	0.0147308
cg24638828		7	72974572	IGR	0.470897	0.493965	-0.0230684	0.00527833	0.0435816
cg19240483	TBL2	7	72985061	Body	0.912731	0.894295	0.0184359	1.46233e-06	0.000642352
cg27332489	TBL2	7	72985072	Body	0.955729	0.948788	0.00694115	0.000256979	0.00817174
cg10195567	TBL2	7	72987827	Body	0.968793	0.965194	0.00359934	0.00563509	0.0452981
cg02902261	TBL2	7	72991150	Body	0.929114	0.914975	0.0141385	0.000139323	0.00590733
cg21936550	TBL2	7	72992722	Body	0.0363401	0.0294093	0.00693076	0.000121539	0.00550305
cg18959139	TBL2	7	72993101	TSS200	0.055937	0.0447227	0.0112143	3.9473e-05	0.00307416
cg21193175	TBL2	7	72993161	TSS200	0.0550951	0.0458171	0.00927806	0.00160968	0.0219278
cg13434062	TBL2	7	72993189	TSS200	0.145877	0.103826	0.0420508	0.000100635	0.00496403
cg27068399	TBL2	7	72993203	TSS200	0.0622542	0.0517084	0.0105458	0.0035343	0.034498
cg04669894	TBL2	7	72993765	TSS1500	0.725884	0.750004	-0.0241205	0.00283641	0.0303973
cg17977099		7	73001879	IGR	0.672285	0.697938	-0.0256537	0.000162381	0.00639673
cg05007097	MLXIPL	7	73008007	3'UTR	0.740667	0.726144	0.0145228	0.00600924	0.0470094
cg12212591	MLXIPL	7	73021662	Body	0.126668	0.115552	0.0111165	0.00349046	0.034242
cg03842980	MLXIPL	7	73035294	Body	0.548471	0.614723	-0.0662529	6.05216e-06	0.00123499
cg27630257	MLXIPL	7	73037659	Body	0.0457565	0.0509989	-0.00524237	0.000522438	0.0117832
cg17438155	MLXIPL	7	73038045	Body	0.0873817	0.0628637	0.024518	0.00308409	0.0319128
cg00496025	MLXIPL	7	73038982	TSS200	0.0482714	0.0423626	0.00590876	0.000429272	0.0106441
cg04431119	MLXIPL	7	73039108	TSS1500	0.383309	0.423805	-0.0404965	0.00156358	0.0215819
cg07423838		7	73062350	IGR	0.0386784	0.043511	-0.00483259	0.000229421	0.00768282
cg01260010		7	73062573	IGR	0.126657	0.11574	0.0109169	0.00355398	0.0346026
cg06479628		7	73066312	IGR	0.929697	0.916746	0.0129509	0.000280497	0.00854194
cg24954661	VPS37D	7	73082001	TSS200	0.057953	0.0498572	0.0080958	0.000627844	0.0130453
cg25500890	VPS37D	7	73082059	TSS200	0.0291663	0.0243796	0.0047867	0.000248005	0.00801362
cg26057283	VPS37D	7	73082469	Body	0.128805	0.108367	0.0204375	2.83949e-05	0.00260817
cg12958963	VPS37D	7	73084208	Body	0.915092	0.9047	0.0103919	0.000663876	0.0134557
cg27429258		7	73093795	IGR	0.926399	0.911294	0.0151049	1.78835e-06	0.000705198
cg16899367	WBSCR22	7	73097788	TSS200	0.0488969	0.0396099	0.009287	2.85265e-05	0.00261472
cg03977081	WBSCR22	7	73097805	TSS200	0.0625093	0.0515238	0.0109854	1.91202e-05	0.00214061
cg12099727	WBSCR22	7	73097886	TSS200	0.0344915	0.0295208	0.00497069	0.000807993	0.0149584
cg12248186	WBSCR22	7	73112226	3'UTR	0.927454	0.939168	-0.0117142	0.00064946	0.0133019
cg06480942	STX1A	7	73116029	Body	0.705832	0.741314	-0.0354823	0.000637474	0.0131594
cg10286163	STX1A	7	73118245	Body	0.126672	0.118276	0.00839603	0.00651912	0.0493341
cg01804343	STX1A	7	73134065	TSS200	0.110993	0.0972815	0.0137111	0.000354069	0.00961538
cg14471975	STX1A	7	73134079	TSS200	0.060007	0.0501269	0.00988009	1.613e-05	0.00197574
cg27469719	STX1A	7	73134089	TSS200	0.151649	0.140854	0.0107946	0.000383099	0.0100298
cg22387519	STX1A	7	73134835	TSS1500	0.926721	0.914369	0.0123522	5.7459e-05	0.00371735
cg19714762	ABHD11	7	73153162	1stExon	0.0534985	0.0394299	0.0140686	0.000141096	0.00595123
cg27303983	ABHD11	7	73153259	TSS200	0.0781034	0.0619624	0.016141	1.30726e-07	0.000291391
cg11525834	ABHD11	7	73153318	TSS200	0.167418	0.14724	0.0201779	0.000109257	0.0051962
cg24311485		7	73181157	IGR	0.834986	0.807532	0.0274538	5.31873e-06	0.00115576
cg00659250		7	73182236	IGR	0.843948	0.862443	-0.0184949	0.000632262	0.013097
cg25346720	CLDN3	7	73184981	TSS1500	0.109351	0.101156	0.00819528	0.000244634	0.00796079
cg02830643		7	73187385	IGR	0.855477	0.876924	-0.0214474	0.000306892	0.00893742
cg04663842		7	73242001	IGR	0.320662	0.29812	0.0225415	0.00528659	0.0436163
cg12856114		7	73242028	IGR	0.198259	0.180433	0.0178262	0.00310877	0.0320623
cg14826417	CLDN4	7	73244073	TSS1500	0.733053	0.713039	0.0200134	0.000252698	0.00809865
cg02874145	CLDN4	7	73246406	3'UTR	0.934059	0.922284	0.0117747	9.58518e-06	0.00151716
cg12620035		7	73247613	IGR	0.903357	0.920287	-0.0169299	0.000622068	0.0129904
cg16985708		7	73247674	IGR	0.389346	0.424926	-0.0355806	1.95137e-05	0.00215892
cg25906711	WBSCR27	7	73249124	Body	0.94652	0.935343	0.0111761	1.08352e-05	0.00161137
cg01679206	WBSCR27	7	73253049	Body	0.14906	0.229791	-0.0807312	0.000171154	0.00658988
cg25542733	WBSCR27	7	73256925	TSS200	0.0631549	0.0695962	-0.00644129	0.000828972	0.0151631
cg06543376	WBSCR27	7	73258222	TSS1500	0.90773	0.922118	-0.0143877	0.000103978	0.00505806
cg05358095		7	73269115	IGR	0.894089	0.919267	-0.0251777	7.46305e-05	0.00424867
cg22489519		7	73269952	IGR	0.135402	0.114966	0.0204358	0.000304142	0.00889276
cg09565014		7	73270255	IGR	0.0987619	0.107066	-0.00830442	0.00641463	0.0489006
cg09117643	WBSCR28	7	73275265	TSS1500	0.918774	0.904633	0.0141414	9.95175e-05	0.00493398
cg09117673	WBSCR28	7	73275311	TSS200	0.858287	0.829879	0.0284086	6.53066e-07	0.000461581
cg03885264	WBSCR28	7	73275316	TSS200	0.91671	0.909092	0.00761797	0.000375514	0.00993374
cg26232282	WBSCR28	7	73275348	TSS200	0.942585	0.929925	0.0126604	0.000649976	0.0133084
cg23273758	WBSCR28	7	73275363	TSS200	0.916423	0.894825	0.0215979	2.80059e-06	0.00087432
cg06357314	WBSCR28	7	73275436	TSS200	0.923098	0.908966	0.0141327	8.68992e-05	0.0046309
cg14441491	WBSCR28	7	73280151	Body	0.92892	0.91501	0.0139098	4.35555e-05	0.00322171
cg16045823		7	73295154	IGR	0.910557	0.891505	0.0190525	2.30426e-06	0.000784045
cg21043424		7	73300908	IGR	0.22989	0.245552	-0.0156621	4.13373e-05	0.00314534
cg06023841		7	73308204	IGR	0.922872	0.905194	0.0176781	4.26353e-07	0.000407626
cg18283037		7	73334186	IGR	0.853361	0.832757	0.0206034	5.6501e-06	0.00119275
cg08818377		7	73391647	IGR	0.935685	0.924805	0.0108798	6.92749e-05	0.00409066
cg27298940		7	73392815	IGR	0.947183	0.938917	0.00826554	0.000323596	0.00918661
cg07243141		7	73408060	IGR	0.943099	0.947151	-0.0040514	0.00092731	0.0161455
cg18780627		7	73408101	IGR	0.792309	0.824188	-0.0318792	7.77083e-06	0.00138567
cg24227481		7	73417185	IGR	0.0883468	0.0740674	0.0142794	9.91495e-06	0.00154305
cg09076650		7	73424891	IGR	0.789801	0.770668	0.0191331	0.000505179	0.0115855
cg05500734		7	73437649	IGR	0.348135	0.425721	-0.0775858	3.98664e-08	0.000248791
cg00817377	ELN	7	73441057	TSS1500	0.40355	0.374679	0.0288706	5.74418e-05	0.00371735
cg17314888	ELN	7	73442282	TSS200	0.28862	0.307016	-0.0183953	0.002312	0.0269674
cg19229215	ELN	7	73476337	Body	0.79932	0.780009	0.0193115	0.000164562	0.00644234
cg25130728	ELN	7	73483053	3'UTR	0.913139	0.888509	0.02463	9.36268e-06	0.00150134
cg05640558	LIMK1	7	73498304	1stExon	0.0652646	0.059227	0.00603764	0.00214809	0.0258587
cg05163588	LIMK1	7	73498778	Body	0.0834865	0.0745516	0.0089349	0.000753146	0.0144192
cg22228754	LIMK1	7	73534658	Body	0.957728	0.950985	0.00674309	0.000127475	0.00563112
cg25333529	LIMK1	7	73536420	3'UTR	0.945258	0.93231	0.0129478	7.00644e-07	0.000477051
cg19815917		7	73553081	IGR	0.978033	0.970854	0.00717877	8.53159e-07	0.000510699
cg15550930		7	73586169	IGR	0.877672	0.889736	-0.0120644	0.000166403	0.00648231
cg07135626	EIF4H	7	73588538	TSS200	0.0468395	0.0421246	0.00471495	0.00325871	0.0329426
cg05435581	EIF4H	7	73596125	Body	0.607024	0.635757	-0.0287324	9.23117e-06	0.00149268
cg04102916	EIF4H	7	73604525	Body	0.91692	0.937467	-0.0205471	0.000348562	0.00954782
cg23309203	EIF4H	7	73609124	Body	0.882484	0.870438	0.0120459	5.71353e-05	0.00370966
cg07213289	EIF4H	7	73610504	3'UTR	0.632803	0.669233	-0.0364303	1.35284e-07	0.000293973
cg03747003	LAT2	7	73622754	TSS1500	0.898288	0.917431	-0.0191429	0.00192006	0.0242423
cg13906362	LAT2	7	73623679	TSS1500	0.691556	0.740994	-0.0494372	1.39787e-06	0.000628928
cg03375002	LAT2	7	73623876	TSS1500	0.486552	0.575971	-0.089419	1.33163e-07	0.000291391
cg01318557	LAT2	7	73624319	5'UTR	0.059856	0.0541808	0.00567526	0.00628629	0.0482932
cg21356259	LAT2	7	73639432	3'UTR	0.957012	0.95117	0.00584215	0.0008167	0.0150432
cg12500857	RFC2	7	73645930	3'UTR	0.862777	0.873718	-0.0109412	0.00187755	0.0239456
cg17069650	RFC2	7	73663536	Body	0.964847	0.958098	0.0067495	0.000303918	0.00888811
cg04577162	RFC2	7	73667397	Body	0.700432	0.682179	0.0182531	0.000602754	0.0127592
cg26052553	RFC2	7	73669010	TSS1500	0.0241092	0.020452	0.00365725	0.000330226	0.00928077
cg19978416		7	73699563	IGR	0.748632	0.711422	0.0372098	1.00566e-05	0.00155621
cg16066195	CLIP2	7	73703691	TSS200	0.0658634	0.0578244	0.00803905	0.00105544	0.0173538
cg03188346	CLIP2	7	73719672	5'UTR	0.901902	0.887115	0.014787	0.000120041	0.00546649
cg11573518	CLIP2	7	73721031	5'UTR	0.565218	0.535759	0.0294594	0.00424865	0.0383252
cg01338634	CLIP2	7	73748364	Body	0.958351	0.953047	0.00530394	0.00208867	0.0254413
cg22189544	CLIP2	7	73748830	Body	0.90216	0.881076	0.0210843	2.45619e-05	0.00242723
cg23933095	CLIP2	7	73786526	Body	0.911895	0.897206	0.0146884	0.00534534	0.0439086
cg17833862	CLIP2	7	73790277	Body	0.939371	0.931445	0.00792543	0.000696824	0.0138458
cg01906599	CLIP2	7	73790509	Body	0.939366	0.930329	0.00903753	0.00112379	0.0179661
cg09005159	CLIP2	7	73790765	Body	0.878072	0.859469	0.0186035	7.30639e-05	0.00419804
cg26423160	CLIP2	7	73803525	Body	0.955097	0.947181	0.00791583	0.000100917	0.00496885
cg03238167	CLIP2	7	73818356	3'UTR	0.937493	0.928997	0.0084964	0.0047136	0.040779
cg15760123	CLIP2	7	73818414	3'UTR	0.952631	0.944741	0.00788991	0.000420955	0.010538
cg13327407	CLIP2	7	73819315	3'UTR	0.842234	0.826441	0.0157931	0.000167806	0.00651053
cg07594833	GTF2IRD1	7	73919889	5'UTR	0.93463	0.920236	0.014394	2.67145e-06	0.000851292
cg19346941	GTF2IRD1	7	73933765	Body	0.959634	0.954217	0.00541682	0.0016327	0.0220993
cg26307355	GTF2IRD1	7	73938543	Body	0.969314	0.966247	0.00306707	0.00515599	0.0429745
cg20448594	GTF2IRD1	7	73940352	Body	0.751899	0.735153	0.0167464	0.000734306	0.01423
cg22605785	PMS2L5	7	74310322	Body	0.918915	0.910995	0.00792006	0.00587807	0.0464457

## Sheet: Table S5
Table S5. Top 20 GO terms enriched at DMPs (FDR < 0.05 and |beta difference| > 0.1)
BP, biological process; MF, molecular function; CC, cellular component
(A) Hypermethylated sites (FDR < 0.05 and beta difference > 0.1).
ID	Type	Description	P-value
GO:0007156	BP	homophilic cell adhesion via plasma membrane adhesion molecules	4.04867e-08
GO:0098742	BP	cell-cell adhesion via plasma-membrane adhesion molecules	1.93332e-06
GO:0106073	MF	dolichyl pyrophosphate Glc2Man9GlcNAc2 alpha-1,2-glucosyltransferase activity	1.04699e-05
GO:0005509	MF	calcium ion binding	4.90991e-05
GO:0010193	BP	response to ozone	5.80402e-05
GO:0004583	MF	dolichyl-phosphate-glucose-glycolipid alpha-glucosyltransferase activity	8.91388e-05
GO:0005887	CC	integral component of plasma membrane	0.000208552
GO:0061817	BP	endoplasmic reticulum-plasma membrane tethering	0.000228232
GO:0060631	BP	regulation of meiosis I	0.000407004
GO:0031226	CC	intrinsic component of plasma membrane	0.000409258
GO:0051643	BP	endoplasmic reticulum localization	0.000498781
GO:0032088	BP	negative regulation of NF-kappaB transcription factor activity	0.000520031
GO:0098609	BP	cell-cell adhesion	0.000966377
GO:0007129	BP	synapsis	0.00120552
GO:0140013	BP	meiotic nuclear division	0.00132402
GO:0005883	CC	neurofilament	0.00158903
GO:0098813	BP	nuclear chromosome segregation	0.00163968
GO:0046527	MF	glucosyltransferase activity	0.00166185
GO:0007342	BP	fusion of sperm to egg plasma membrane involved in single fertilization	0.00172301
GO:0007127	BP	meiosis I	0.00186142
(B) Hypomethylated sites (FDR < 0.05 and beta difference < 0.1).
ID	Type	Description	P-value
GO:0016655	MF	oxidoreductase activity, acting on NAD(P)H, quinone or similar compound as acceptor	7.57e-05
GO:0070492	MF	oligosaccharide binding	0.000118
GO:0018636	MF	phenanthrene 9,10-monooxygenase activity	0.000123
GO:0016651	MF	oxidoreductase activity, acting on NAD(P)H	4.83e-05
GO:0090150	BP	establishment of protein localization to membrane	0.000216
GO:0140194	BP	negative regulation of adenylate cyclase-inhibiting adrenergic receptor signaling pathway involved in heart process	0.000216
GO:0047115	MF	trans-1,2-dihydrobenzene-1,2-diol dehydrogenase activity	0.000391
GO:0007193	BP	adenylate cyclase-inhibiting G protein-coupled receptor signaling pathway	0.000432
GO:0004671	MF	protein C-terminal S-isoprenylcysteine carboxyl O-methyltransferase activity	0.000363
GO:0038046	MF	enkephalin receptor activity	0.000371
GO:0042734	CC	presynaptic membrane	0.000394
GO:0009753	BP	response to jasmonic acid	0.000431
GO:0071395	BP	cellular response to jasmonic acid stimulus	0.000714
GO:0086096	BP	adenylate cyclase-inhibiting adrenergic receptor signaling pathway involved in heart process	0.000768
GO:0140193	BP	regulation of adenylate cyclase-inhibiting adrenergic receptor signaling pathway involved in heart process	0.000784
GO:0017159	MF	pantetheine hydrolase activity	0.000861
GO:2001024	BP	negative regulation of response to drug	0.000904
GO:0030658	CC	transport vesicle membrane	0.00103
GO:1900923	BP	regulation of glycine import across plasma membrane	0.00104
GO:1900924	BP	negative regulation of glycine import across plasma membrane	0.00107
(C) Hyper- and hypo- methylated sites (FDR < 0.05 and |beta difference| > 0.1).
ID	Type	Description	P-value
GO:0007156	BP	homophilic cell adhesion via plasma membrane adhesion molecules	3.71239e-06
GO:0106073	MF	dolichyl pyrophosphate Glc2Man9GlcNAc2 alpha-1,2-glucosyltransferase activity	2.15329e-05
GO:0098742	BP	cell-cell adhesion via plasma-membrane adhesion molecules	2.996e-05
GO:0005887	CC	integral component of plasma membrane	6.13056e-05
GO:0031226	CC	intrinsic component of plasma membrane	0.000149886
GO:0010193	BP	response to ozone	0.000156691
GO:0004583	MF	dolichyl-phosphate-glucose-glycolipid alpha-glucosyltransferase activity	0.000210533
GO:0061817	BP	endoplasmic reticulum-plasma membrane tethering	0.000646164
GO:0060631	BP	regulation of meiosis I	0.00103575
GO:0051643	BP	endoplasmic reticulum localization	0.00139745
GO:0031224	CC	intrinsic component of membrane	0.00184087
GO:0005509	MF	calcium ion binding	0.00204813
GO:0004032	MF	alditol:NADP+ 1-oxidoreductase activity	0.00234527
GO:0032088	BP	negative regulation of NF-kappaB transcription factor activity	0.00320794
GO:1904492	MF	Ac-Asp-Glu binding	0.0033712
GO:1904493	MF	tetrahydrofolyl-poly(glutamate) polymer binding	0.0033712
GO:0044459	CC	plasma membrane part	0.00377073
GO:0007342	BP	fusion of sperm to egg plasma membrane involved in single fertilization	0.00380825
GO:0005883	CC	neurofilament	0.0039366
GO:0046527	MF	glucosyltransferase activity	0.00442067

## Sheet: Table S6
Table S6. Top 20 differentially methylated regions (DMRs) associated with WS
FDR, false discovery rate; Stouffer, Stouffer’s p-value.
DMR	Chr.	Start (bp)	End (bp)	CpG	FDR	Stouffer	Mean β	Overlapping promoters
DMR_1	chr7	27141388	27144595	30	1.47e-44	4.9e-25	-0.0246646	HOXA2
DMR_2	chr6	49681178	49681774	9	1.97e-39	4.18e-20	0.0882912	CRISP2
DMR_3	chr6	3848218	3850738	34	1.11e-29	8.18e-19	0.0202614	FAM50B
DMR_4	chr6	28058715	28059208	9	2.23e-36	1.13e-18	0.0629611	ZSCAN12P1
DMR_5	chr18	14747036	14748439	14	1.8e-62	2.28e-18	0.11091	ANKRD30B
DMR_6	chr4	165898666	165899396	9	8.45e-39	4.16e-17	0.0988324	TRIM61
DMR_7	chr7	27168609	27171528	31	1.71e-36	1.04e-16	0.0397999	HOXA3, HOXA4, HOXA-AS3
DMR_8	chr22	38092643	38093207	10	1.82e-34	1.69e-16	-0.0269003	TRIOBP,
DMR_9	chr5	8457548	8458392	7	7.63e-31	2.33e-16	0.126414	RP11-480D4, MIR4458HG
DMR_10	chr5	45694523	45696928	12	4.6e-31	3.43e-16	0.0445889	HCN1
DMR_11	chr19	9473240	9474128	12	3.15e-39	4.29e-16	0.0307556	ZNF177
DMR_12	chr17	46675333	46684004	31	3.73e-17	7.72e-16	-0.026498	HOXB6, HOXB7, HOXB-AS3
DMR_13	chr2	241458886	241460664	9	4.3e-29	9.44e-16	0.0381233	ANKMY1
DMR_14	chr19	55549414	55550338	8	4.66e-43	1.63e-15	-0.0878584	GP6
DMR_15	chr6	28945182	28945507	7	1.25e-29	1.73e-15	-0.0566963	RN7SL471P
DMR_16	chr22	30476089	30477270	12	2.47e-36	2.08e-15	-0.0395448	HORMAD2, CTA-85E5.10
DMR_17	chr1	247802703	247803688	8	4.23e-27	2.45e-15	0.0892773	RP11-978I15, RP11-634B7
DMR_18	chr22	50528179	50529071	13	6.65e-32	8.01e-15	0.0392811	MOV10L1
DMR_19	chr14	24779400	24781937	16	1.99e-26	1.23e-14	-0.0403967	CIDEB, LTB4R, LTB4R2
DMR_20	chr2	84517321	84517950	9	2.63e-29	1.49e-14	0.0135672	FUNDC2P2

## Sheet: Table S7
Table S7. Lists of disease associated genes for enrichment analysis
ASD, Autism Spectrum Disorder; ADHD, Attention-Deficit Hyperactivity Disorder; IQ, Intelligence Quotient; AD, Alzheimer Disease; DM, Diabetes Mellitus; WS, Williams Syndrome; DNAm, DNA methylation
Only the genes listed on the methylation array were shown below.
ASD	ADHD	IQ	AD	DM	WS DNAm hyper	WS DNAm hypo
ABAT	ARTN	A1BG	ABCA7	ABCB11	AASDH	ADAMTS12
ABCA10	ATP6V0B	AATF	AGFG2	ABO	ABR	AHNAK
ACE	B4GALT2	ABAT	ALG8	ACTL7B	ADAM15	AHRR
ACHE	BARD1	ABCA11P	ANKRD55	ADAMTS13	ADAMTS17	AKR7A3
ADA	BEST4	ABCB9	APOC1	ADCY5	ADCY4	AKR7L
ADCY3	C1orf210	ABHD14A	APOC2	AEBP1	AGAP2	ANGPTL2
ADCY5	C1orf228	ABHD14B	APOC4	AMN	AHDC1	ASPSCR1
ADK	C1orf50	ABHD8	APOE	ANK1	AKR1E2	ATP11A
ADNP	CCDC23	ABT1	ATG16L1	APOC1	ALG10B	ATP2B2
ADORA2A	CCDC24	ACACA	BCAM	APOC2	ANGPTL6	BAT1
ADRB2	CCDC30	ACAD8	BCL3	APOE	ANKMY1	BBS7
AGAP1	CCNH	ACO2	BIN1	ARAP1	ANKRD26P1	BHLHE40
AGBL4	CDC20	ACP2	BLOC1S3	ATG16L2	ANKRD30B	C10orf108
AHDC1	CETN3	ACSS2	C19orf6	ATP13A1	ANKS1B	C14orf33
AKAP9	CLDN19	ACTN1	C2orf3	BACE2	ARPC1B	C17orf28
AMPD1	DHX38	ACTR1A	C7orf47	BCAM	ATG16L2	C19orf47
AMT	DMAP1	ACTR2	C7orf51	BCAR1	ATP8A2	C20orf151
ANK2	DPH2	ACVR1	C7orf61	BEST1	AURKC	C6orf204
ANKRD11	DUSP6	ACY1	CBLC	BRE	B3GNT6	C7orf20
ANXA1	EBNA1BP2	ADAM11	CCDC83	C11orf10	BLVRB	C7orf63
APBA2	ELOVL1	ADAR	CD2AP	C11orf9	BOLL	CC2D2A
APH1A	ERI3	ADCK5	CD33	C2orf16	BRCA1	CCDC104
ARHGAP5	ERMAP	ADCY1	CEACAM16	C9orf6	C10orf53	CCDC52
ARID1B	FOXJ3	ADCY2	CEACAM19	C9orf96	C11orf49	CCDC88C
ARNT2	FOXP2	ADCY3	CLPTM1	CAMK2B	C11orf73	CHCHD6
ASH1L	GPR98	ADD1	CLU	CCDC121	C12orf23	CHID1
ASTN2	GSTO1	ADHFE1	CNN2	CDKAL1	C13orf36	CNTN1
ASXL3	HYI	ADIPOR1	COG6	CFDP1	C16orf75	COG1
ATP10A	IPO13	ADO	CR1	CILP2	C17orf28	COL11A1
ATP1A3	KAT2B	ADORA1	CR1L	CLPTM1	C17orf51	CRISPLD2
ATP2B2	KDM4A	ADSL	EDAR	COBLL1	C17orf57	CTTN
AUTS2	KIF2C	ADSSL1	EDEM2	CPS1	C19orf20	DAB1
AVPR1A	LEPRE1	AFF1	EED	CRY2	C19orf24	DCLK2
AVPR1B	LYSMD3	AFF3	EPDR1	CTRB2	C19orf77	DDR1
BCKDK	MANBA	AFTPH	EPHA1	DGKB	C1RL	DECR2
BCL11A	MBLAC2	AGAP2	EXOC3L2	EIF2B4	C20orf26	DIP2C
BRCA2	MDFIC	AGBL2	F5	EIF5A2	C22orf27	DLC1
BST1	MED8	AGBL3	FAM131B	FADS1	C22orf45	DLGAP1
BZRAP1	MEF2C	AGRP	FBXO24	FADS2	C2orf55	DLGAP2
C11orf30	MPL	AHCYL1	FBXW8	FBXW7	C3orf63	DOCK9
C15orf43	PMFBP1	AIM1	FERMT2	FCHSD2	C4orf39	DUSP14
C3orf58	POLR3G	AKAP1	FMN2	FEN1	C6orf155	EEF1A2
C4B	PPCS	AKAP6	FRMD4A	FNDC4	C6orf174	EFEMP1
CA6	PPIH	AKNAD1	GAB2	FTO	C7orf50	EIF3L
CACNA1D	PSMD7	AKR1B1	GAL3ST4	G6PC2	C9orf45	EIF4E3
CACNA1E	PTPRF	AKT1	GATS	GATAD2A	CA10	EP400
CACNA1G	RASA1	AKTIP	GEMIN7	GBGT1	CACNA2D4	EZH2
CACNA1H	RNF220	ALAS1	GGT7	GCK	CACNG2	FAM170B
CACNA1I	SEMA6D	ALDOA	GLIS3	GCKR	CALCB	FBXO27
CACNA2D3	SGOL1	ALKBH5	GNB2	GLIS3	CAMKK2	FGF20
CACNB2	SLC2A1	ALMS1	GNPNAT1	GMIP	CARS	FGF22
CADM1	SLC6A9	ALMS1P	GPR115	GPN1	CAT	GALNT9
CADPS2	SORCS3	ALPL	GPX4	GRB14	CCDC144A	GALNTL2
CAMK2A	SPAG16	AMBRA1	GSS	GTF3C2	CCDC150	GAMT
CAMK4	ST3GAL3	AMIGO1	HMHA1	GYLTL1B	CCDC155	GFRA4
CAPN12	TFAP2B	AMIGO3	HRK	HHEX	CCDC36	GLT25D2
CAPRIN1	TFAP2D	AMPD2	IGLON5	HK1	CCKBR	GNG12
CASC4	TIE1	AMT	INPP5D	HKDC1	CCL28	GP6
CC2D1A	TMEM125	ANAPC13	KCTD21	IDE	CD70	GPR123
CCDC64	TMEM161B	ANAPC4	LEMD3	IFT172	CDH20	GPR27
CCDC88C	TMEM53	ANAPC5	LHFP	IGF2BP2	CDK6	GPSM3
CCDC91	TMTC3	ANKHD1	LOC647309	IKBKAP	CHST1	GREB1
CCT4	TXNL4B	ANKRD13B	LRCH4	JAKMIP1	CHST5	HCG4
CDC42BPB	UNC5D	ANKRD13C	MARK4	JAZF1	CIRBP	HESX1
CDH10	VWC2L	ANKRD32	MEF2C	KCNQ1	CLCN7	HMGN1
CDH22	YBX1	ANKRD44	MEPCE	KIF11	CNTD2	HNRNPF
CDH8	ZFHX3	ANKRD54	MMP24	KRTCAP3	COL11A2	HOXB6
CDH9	ZMYND12	ANKRD9	MOSPD3	LEP	COL6A6	HTRA4
CGNL1	ZNF385D	AP1B1	MS4A1	LPAR2	CPLX1	ICMT
CHD2	ZNF691	AP1G1	MS4A12	MAPK8IP1	CPNE4	KLHL8
CHD8		AP2B1	MS4A14	MPV17	CPT1C	KTN1
CHRNA7		AP2S1	MS4A2	MRPL33	CR1L	LASP1
CIB2		AP3B2	MS4A4A	MTNR1B	CRIP2	LIMCH1
CLN8		AP4E1	MS4A5	MYL7	CRISP2	LOC642826
CLTCL1		APBB3	MS4A6A	NDUFA13	CTU1	LPAR1
CNOT3		APEH	MS4A6E	NRBP1	CXXC5	LRRC34
CNR1		APH1B	MS4A7	OBP2B	CYP2U1	LRRC4B
CNTN4		APOBEC2	MSRB3	PBX4	DLG4	LY6G6E
CNTN5		APOBEC3A	MTHFD1L	PCSK1	DLGAP2	LYNX1
CNTN6		APOBEC3C	MYH7B	PDE2A	DNAH6	MAGOH
CNTNAP2		APOBEC3D	NARS2	PDX1	DNASE1L2	MARCKS
CNTNAP4		ARC	PCOLCE	PGAM2	DOCK6	MCF2L
CNTNAP5		ARF5	PDE7B	PHGDH	DOK7	MCF2L2
CSNK1E		ARFGAP2	PICALM	POLD2	DOM3Z	MGAT4C
CTCF		ARFGEF2	PILRA	POLM	DPEP3	MIER1
CTNNA3		ARFIP1	PILRB	PPM1G	DPF3	MIR659
CTNNB1		ARG2	PLXNA4	PPP2R2C	DPP6	MORN4
CTNND2		ARGLU1	PMS2L1	PVRL2	DPPA5	MUC4
CTTNBP2		ARHGAP1	PROCR	RALGDS	DTWD2	MYEOV2
CUL3		ARHGAP15	PVR	RBKS	DUOXA1	MYO3B
CUL7		ARHGAP27	PVRL2	RELB	DUOXA2	NAPRT1
CUX1		ARHGAP9	RELB	RPGRIP1L	E4F1	NBR1
CYLC2		ARID1B	RIN3	RPL22L1	EFNA4	NCAM2
CYP11B1		ARID5B	RPL22L1	SLC22A18	EID3	NFIX
DAPP1		ARIH2	RRAS2	SLC2A2	EIF4E	NFKBIL2
DEAF1		ARL3	SCARA3	SLC30A3	EML3	NME4
DENR		ARL6IP4	SELP	SLC30A8	ENPP6	NOTCH4
DIP2A		ARL8A	SLC19A2	SLC35C1	EP400	NPM2
DISC1		ARMC1	SLC24A4	SLC4A1AP	EPHA10	NTS
DIXDC1		ARMC2	SLC4A1AP	SNX17	EPHB3	OR3A4
DLGAP2		ARMC6	SORL1	SPC25	ESYT3	PALM
DLX2		ARMC9	SRRM4	STAR	EXOC3L2	PAOX
DLX6		ARPP19	STAG3	STARD10	FAM24B	PAX8
DMXL2		ARRDC2	STAR	SUPT7L	FAM27L	PCBP3
DNER		ARSK	SYTL2	SUPV3L1	FAM84B	PCCA
DNMT3A		ARTN	TAF6	SURF2	FHL3	PDE10A
DOCK1		ASB6	TOMM40	TCF7L2	FLJ43860	PDE6B
DOCK8		ASCC2	TRAPPC6A	TOMM40	FOLH1	PDE9A
DPP10		ASF1B	TREM1	TSSK6	FOXR1	PFKP
DPP4		ASPHD1	TRPC4AP	UCN	FZD9	PLD3
DPP6		ASS1	TSC22D4	VPS13C	GADL1	PLEKHA2
DPYD		ATAD2B	TXNDC3	WFS1	GALNT2	PPP1R13L
DPYSL2		ATF4	USP35	YJEFN3	GLIPR1L2	PRDM16
DRD3		ATG2A	WIF1	YKT6	GLRA1	PTCH1
DSCAM		ATL3	YJEFN3	ZNF101	GNA12	PTH1R
DST		ATOH1	ZCWPW1	ZNF512	GNG4	PTPRE
DUSP15		ATP1B3	ZNF296	ZNF513	GPT2	PTPRN2
DVL3		ATP2A1		ZNF697	GRB10	RAD54B
DYRK1A		ATP5B			GTF2A1L	RALGPS1
EFR3A		ATP5G1			GTF2H4	RASD2
EHMT1		ATP5I			HCG4P6	RCOR2
EIF3G		ATP6V0A2			HCN1	RGS12
EIF4E		ATP6V0B			HDAC4	RGS2
ELAVL2		ATP6V0D1			HIC1	RIN3
ELAVL3		ATP6V1F			HIST1H2BE	RNF213
ELP4		ATPAF2			HIST1H3E	RPN2
EN2		ATRIP			HIVEP3	RPTOR
EP300		ATXN1			HOXA4	SF3B5
EP400		ATXN1L			HRNBP3	SH2B1
EPC2		ATXN2L			HSD17B7P2	SHE
ERG		ATXN7L1			HSF5	SLC15A4
ERMN		ATXN7L2			HTR4	SLC38A4
ESR2		AUP1			HTR7	SLC5A1
ESRRB		AUTS2			IL17C	SLC9A3
ETFB		AVIL			JPH3	SMTNL2
EXT1		B3GALT5			KCNK15	SNED1
FABP5		B3GNT4			KCNQ1	SNORD1C
FAM92B		B4GALNT2			KCNS1	SNORD84
FBN1		B4GALT2			KIAA0182	SPDYC
FBXO33		B4GALT7			KIAA1143	SPEG
FBXO40		BAD			KIF15	STC2
FEZF2		BAG5			KIF25	TBCD
FHIT		BAHD1			KIRREL3	TBX1
FOXP1		BAI1			KSR2	TDRD10
FOXP2		BAI2			LAMP1	TMEM184A
FRK		BAIAP2L2			LCE3A	TMEM190
GABRA4		BANK1			LDHAL6A	TMEM22
GABRB1		BAP1			LDHC	TMEM232
GABRB3		BAZ2A			LINGO3	TP73
GALNT13		BAZ2B			LOC100101938	TXNL4A
GALNT14		BBS5			LOC100130776	UBE2J2
GAS2		BBX			LOC134466	UQCRC1
GGNBP2		BCL11A			LOC144571	USP44
GIGYF1		BCL2L10			LOC148189	VNN2
GIGYF2		BCO2			LOC283663	VPS28
GLIS1		BDH2			LOC285419	WDR78
GLO1		BEST4			LOC387647	WNT7B
GNB1L		BHLHE22			LOC441601	YBX2
GPC6		BLMH			LOC441666	YPEL5
GPHN		BMF			LOC650226	ZDHHC24
GPR37		BNIP3			LOC654342	ZNF19
GPR85		BOLL			LOC84856	ZNF251
GPX1		BOP1			LOR	ZNF469
GRID2		BRWD1			LPCAT1	ZNF833
GRIK2		BSN			LPPR3
GRIK5		BTG1			LRIT1
GRIN1		BTN1A1			LRP1
GRIN2A		BTN2A1			LTBP3
GRIN2B		BTN2A2			LY6K
GRIP1		BTN3A1			LYPD5
GRM7		BTN3A2			MAD1L1
GSTM1		BTN3A3			MAMSTR
GUCY1A2		BTRC			MAN2B1
HDLBP		BUB1B			MATN4
HECW2		BZRAP1			MC1R
HIVEP3		C10orf107			MCC
HMGN1		C10orf32			MCF2L
HOMER1		C10orf76			MDGA1
HRAS		C10orf95			MFSD6L
HS3ST5		C11orf49			MGMT
HSD11B1		C11orf57			MIB2
HTR1B		C11orf84			MIR1914
HTR3A		C11orf95			MIR548H4
HTR3C		C12orf65			MIR600
ICA1		C14orf2			MKNK2
IL1R2		C14orf23			MOV10L1
ILF2		C14orf64			MS4A15
INPP1		C15orf26			MTA2
INTS6		C15orf40			MTERF
IQGAP3		C15orf52			MTMR9
ITGB3		C15orf57			MYO1F
ITPR1		C16orf70			NAV1
JMJD1C		C16orf86			NBEAL2
KAT2B		C16orf93			NBR2
KATNAL1		C17orf105			NCOA6
KATNAL2		C17orf75			NCRNA00116
KCND3		C19orf53			NCRNA00200
KCNJ10		C1GALT1			NECAB2
KCNMA1		C1orf105			NHLRC4
KCNQ2		C1orf112			NKAIN1
KCNQ3		C1orf194			NLRP3
KCTD13		C1orf210			NOS3
KDM4B		C1orf228			NPAS3
KDM5B		C1QA			NPFFR2
KDM6B		C1QB			NTM
KHDRBS2		C1QC			NTN1
KIAA1586		C1QL4			OCA2
KIRREL3		C1QTNF4			P4HA3
KRR1		C20orf24			PALM
LAMA1		C21orf88			PAX7
LAMB1		C22orf23			PCDHA1
LEP		C22orf46			PCDHA12
LMX1B		C2CD4A			PCDHA2
LRBA		C2orf44			PCDHA6
LRFN5		C2orf57			PCDHA7
LRP2		C2orf69			PCDHA9
LRRC1		C2orf72			PCDHB15
LZTR1		C3orf18			PCDHB17
LZTS2		C3orf62			PCDHB18
MACROD2		C4orf48			PCDHB2
MAGEL2		C5orf30			PCDHB3
MAPK3		C5orf49			PCDHB4
MARK1		C6orf52			PCDHB6
MBD1		C6orf58			PCDHB7
MBD3		C8orf33			PCDHGA1
MBD4		C8orf44			PCDHGA2
MBD5		C9orf106			PCDHGA4
MBOAT7		C9orf114			PCDHGB1
MCM4		C9orf3			PCDHGB4
MCM6		C9orf50			PCDHGB5
MCPH1		C9orf78			PDXK
MDGA2		CA10			PKD2L2
MED13L		CA12			PLD6
MEF2C		CACNA1A			PM20D1
MEGF10		CACNA1D			PNPLA6
MET		CACNA1E			PPP1R3B
MFRP		CACNA1I			PPP1R3C
MIB1		CACNA2D2			PRAME
MKL2		CACNA2D3			PRDM7
MNT		CACNB3			PRDM9
MSR1		CACNG3			PRMT2
MTF1		CACYBP			PRR23A
MTHFR		CADM2			PRR23B
MTOR		CALB2			PRR23C
MYH4		CALCOCO2			PRSS50
MYO16		CALHM1			PRX
MYO1E		CALHM2			PTBP1
MYO9B		CALM3			PTCHD3
MYT1L		CALN1			PTPRN2
NAA15		CALU			PWP1
NAALADL2		CAMK2B			PXDNL
NACC1		CAMK4			RAD51C
NAV2		CAMKV			RAMP1
NBEA		CARD16			RASGEF1C
NCKAP1		CASC5			RASIP1
NCKAP5		CASP1			RB1
NCOR1		CASP12			RBM11
NDNL2		CASP4			RBM46
NDUFA5		CAST			RBMXL2
NFIA		CBX1			RBPJ
NINL		CBX7			RBPJL
NLGN1		CC2D2A			RFPL2
NPAS2		CCDC101			RGMA
NR1D1		CCDC103			RGS14
NR2F1		CCDC124			RIBC2
NR3C2		CCDC130			RPUSD1
NRCAM		CCDC134			RUNX3
NRP2		CCDC136			RWDD2B
NRXN1		CCDC142			SAMD11
NRXN2		CCDC144B			SCARA5
NRXN3		CCDC157			SCARF2
NTNG1		CCDC23			SDAD1
NTRK1		CCDC24			SEC14L1
NTRK3		CCDC30			SEC61G
NUAK1		CCDC36			SELM
NUP133		CCDC43			SEPT3
NXPH1		CCDC51			SEPT8
ODF3L2		CCDC62			SH2B2
OR1C1		CCDC65			SH2D4B
OR52M1		CCDC71			SIVA1
OTX1		CCDC82			SLC12A4
OXT		CCDC92			SLC38A10
OXTR		CCL3			SLC9A3
P2RX5		CCM2			SLCO5A1
P4HA2		CCNH			SMC1B
PAH		CCT7			SMTN
PARD3B		CD14			SNRPN
PARK2		CD164			SPTBN4
PAX5		CD180			SRCRB4D
PCDH10		CD19			SSR3
PCDH15		CD38			STK19
PCDH9		CDC14B			STK32C
PER1		CDC25A			STX2
PHF2		CDC42			SUMO3
PHIP		CDC42BPB			SYCE1
PHRF1		CDC42BPG			TAF7
PIK3CG		CDCA4			TCF7L2
PITX1		CDH1			TDRD12
PLCB1		CDH3			TDRD5
PLN		CDH8			TDRD9
PLXNA4		CDH9			TEX14
PLXNB1		CDIPT			TGFB1I1
POGZ		CDK2AP1			THBS4
PON1		CDK4			TK2
PPP1R1B		CDK5RAP3			TMEM229A
PPP2R1B		CDKAL1			TNXB
PPP2R5D		CELSR2			TOX
PREX1		CELSR3			TRAF3
PRICKLE1		CENPL			TRAM1L1
PRICKLE2		CENPM			TRAPPC5
PRKCB		CENPT			TRIM14
PRKDC		CEP250			TRIM61
PRODH		CEP57			TRPC4AP
PSD3		CEP63			TRPM4
PTBP2		CEP68			TRPM8
PTEN		CEP70			TSKS
PTGS2		CETN3			TSPYL5
PTK7		CHAC1			TTC14
PTPN11		CHCHD3			TTLL10
PYHIN1		CHD9			TTLL8
RAB2A		CHMP2A			TUSC1
RANBP17		CHST10			TXNRD1
RAPGEF4		CHTF8			UBE3C
REEP3		CIRH1A			UCKL1
RELN		CISD2			UPB1
RERE		CISH			USP29
RGS7		CIZ1			USP35
RIMS1		CKAP5			VARS2
RIMS3		CKB			VPS37B
RIT2		CLASP2			WBP2NL
RNF135		CLCC1			WDR86
ROBO2		CLDN19			WDR90
RPS6KA2		CLEC16A			WFDC1
SATB2		CLIP1			WIPI2
SBF1		CLLU1			WSCD2
SCFD2		CLLU1OS			YWHAG
SCN1A		CLN3			ZC3H12D
SCN2A		CLPX			ZFPM1
SCN4A		CLRN2			ZNF37A
SCN9A		CLSTN2			ZNF385A
SDC2		CLTC			ZNF397OS
SEMA5A		COBLL1			ZNF502
SETBP1		COG4			ZNF519
SETD2		COL11A1			ZNF551
SETD5		COL16A1			ZNF560
SETDB1		COL4A3			ZNF727
SETDB2		COL7A1			ZNF786
SEZ6L2		COMMD5			ZNF814
SGSM3		COPE			ZP3
SHANK1		COPS3			ZSCAN1
SHANK2		COPS5			ZSCAN12L1
SHANK3		COPS7B			ZSCAN18
SIN3A		COPZ2			ZUFSP
SLC12A5		CORO6
SLC1A1		COX16
SLC22A15		COX8A
SLC22A9		CPD
SLC25A12		CPEB1
SLC27A4		CPLX1
SLC38A10		CPNE1
SLC4A10		CPSF1
SLC6A1		CPXM2
SLC6A3		CRAT
SLC6A4		CREB3L4
SLC7A5		CREG2
SLC9A9		CRHR1
SMARCC2		CRLF3
SMC3		CRTC2
SND1		CSDC2
SNTG2		CSE1L
SPARCL1		CSNK1E
SPAST		CSPP1
SRCAP		CSRNP3
SRGAP3		CSRP1
SSPO		CTBP1
ST7		CTCF
STK39		CTDSP2
STXBP1		CTH
STXBP5		CTRL
STYK1		CUEDC2
SYNE1		CUL3
SYNGAP1		CWC22
SYT17		CXXC4
TANC2		CXXC5
TBC1D5		CYB561D1
TBL1XR1		CYB561D2
TBR1		CYB5R3
TBX1		CYC1
TCF20		CYHR1
TCF7L2		CYP19A1
TDO2		CYP26B1
TERF2		CYP27B1
TLK2		CYP7B1
TNRC6B		DAAM1
TOP3B		DAAM2
TRIO		DAG1
TRIP12		DAGLA
TRPC6		DALRD3
TRPM1		DAND5
TSHZ3		DAPK2
TTC25		DARS2
TTN		DAZL
UBE2H		DBF4B
UBE3A		DBN1
UBE3C		DBNL
UBR5		DCAF16
UNC13A		DCAF17
UNC80		DCAF5
USP45		DCAKD
USP7		DCC
VASH1		DCDC2B
VIL1		DCN
WAC		DCTPP1
WDFY3		DDA1
WWOX		DDB2
XPO1		DDN
YWHAE		DDX17
ZBTB20		DDX18
ZC3H4		DDX19A
ZMYND11		DDX19B
ZNF292		DDX23
ZNF462		DDX27
ZNF559		DDX28
ZNF713		DDX41
ZWILCH		DDX52
		DDX55
		DDX56
		DDX59
		DENND4A
		DENND4B
		DENR
		DEPDC1
		DEPDC1B
		DET1
		DEXI
		DFNA5
		DGAT1
		DGKQ
		DGKZ
		DHH
		DHRS11
		DHRS7
		DHX30
		DHX38
		DHX40
		DIABLO
		DIAPH1
		DISP2
		DLGAP4
		DLL4
		DLX1
		DLX2
		DLX4
		DMRTA1
		DMXL2
		DNAH1
		DNAH10
		DNAJC17
		DNAJC18
		DNAJC22
		DNAJC4
		DNAL4
		DND1
		DNM1
		DNM3
		DOCK10
		DOCK2
		DOCK9
		DOK1
		DOK3
		DOK7
		DOLK
		DOLPP1
		DPEP2
		DPF3
		DPH2
		DPH3
		DPM2
		DPP4
		DPP8
		DPY19L3
		DPYD
		DPYSL4
		DRG1
		DSCR3
		DSCR9
		DUSP11
		DUSP14
		DUSP18
		DUSP7
		DYNC1H1
		DYNC2LI1
		DYRK1A
		DYSF
		EBNA1BP2
		ECE1
		EDC4
		EDN1
		EDN2
		EEA1
		EFCAB10
		EFNA5
		EFNB2
		EFTUD1
		EFTUD2
		EGLN3
		EGR1
		EGR4
		EHBP1
		EIF2AK4
		EIF2B1
		EIF3I
		EIF3L
		EIF4E1B
		EIF4E2
		EIF4EBP3
		EIF5
		EIF5B
		EIF6
		ELAVL2
		ELF3
		ELL2
		ELOVL1
		ELOVL2
		ELOVL3
		EMCN
		EMP2
		EMX1
		ENDOD1
		ENDOG
		ENTHD1
		EP300
		EPB41
		EPB41L1
		EPB41L4A
		EPHA3
		EPHA5
		EPHB1
		EPHB2
		EPPK1
		EPS8L3
		ERAP1
		ERAP2
		ERCC4
		ERG
		ERGIC3
		ERH
		ERLIN1
		ERMAP
		ERMN
		ESRP2
		ESRRG
		ETS2
		EVI2A
		EXD2
		EXOC4
		EXOSC4
		F12
		FADS1
		FADS2
		FAF2
		FAM101A
		FAM102B
		FAM103A1
		FAM109B
		FAM117A
		FAM129C
		FAM154B
		FAM160A1
		FAM171A2
		FAM178A
		FAM180B
		FAM184B
		FAM193A
		FAM193B
		FAM57B
		FAM65A
		FAM71F2
		FAM73B
		FAM76B
		FAM83F
		FAM83H
		FAM89B
		FAM92A1
		FAM96A
		FANCC
		FAP
		FASTKD3
		FAU
		FBRS
		FBXL15
		FBXL17
		FBXL22
		FBXL4
		FBXL5
		FBXL6
		FBXO41
		FBXW12
		FBXW4
		FBXW7
		FCHO1
		FER
		FER1L4
		FERMT3
		FGF8
		FGFR3
		FGFR4
		FGFRL1
		FGGY
		FKBP11
		FKBP1B
		FKBP2
		FKBP8
		FKRP
		FLNC
		FLRT1
		FMNL1
		FMNL3
		FNBP1
		FNBP4
		FNDC7
		FOXG1
		FOXH1
		FOXJ3
		FOXO3
		FOXP1
		FRRS1
		FSCN3
		FSIP1
		FTO
		FUK
		FUT4
		FUT9
		FZD2
		G2E3
		G6PC3
		GABBR1
		GABPB1
		GAD1
		GADD45GIP1
		GAK
		GAL3ST1
		GALNT3
		GALNT5
		GATAD2B
		GATSL3
		GBF1
		GCA
		GCAT
		GCC1
		GCG
		GCHFR
		GCK
		GDF15
		GDF5
		GDPD1
		GDPD3
		GFAP
		GFOD2
		GFRA2
		GGA1
		GGNBP2
		GGT7
		GIN1
		GIP
		GIT1
		GJC1
		GLB1L3
		GLCCI1
		GLDN
		GLE1
		GLRX3
		GLT8D1
		GLUL
		GLYCTK
		GMPPB
		GNAI2
		GNAT1
		GNAT2
		GNB5
		GNL1
		GNL3
		GOLGA2
		GOSR1
		GOSR2
		GPAA1
		GPATCH8
		GPD2
		GPIHBP1
		GPR107
		GPR135
		GPR137
		GPR20
		GPR25
		GPR26
		GPR37L1
		GPR52
		GPR61
		GPR62
		GPR63
		GPR98
		GPSM2
		GPT
		GPX1
		GRAP2
		GRB14
		GRIA4
		GRID2
		GRIN2A
		GRINA
		GRK4
		GRK6
		GRN
		GSG1L
		GSPT1
		GSS
		GSTCD
		GSTM1
		GSTM2
		GSTM3
		GSTM4
		GTDC1
		GTF2E2
		GTF2H3
		GTF2H4
		GTPBP1
		GUCA2A
		GUCY1A2
		H1F0
		H2AFV
		HAAO
		HABP4
		HARBI1
		HARS
		HARS2
		HAUS3
		HAUS8
		HAX1
		HBEGF
		HCG11
		HCG18
		HCG22
		HCRTR1
		HDAC3
		HDAC5
		HEMK1
		HERC1
		HEXIM1
		HEXIM2
		HHLA2
		HHLA3
		HIF1AN
		HIGD1B
		HILS1
		HIP1R
		HIRIP3
		HIST1H1B
		HIST1H1D
		HIST1H2AB
		HIST1H2AD
		HIST1H2AE
		HIST1H2AG
		HIST1H2AI
		HIST1H2AJ
		HIST1H2AL
		HIST1H2AM
		HIST1H2BB
		HIST1H2BE
		HIST1H2BF
		HIST1H2BG
		HIST1H2BH
		HIST1H2BI
		HIST1H2BJ
		HIST1H2BK
		HIST1H2BM
		HIST1H2BN
		HIST1H3A
		HIST1H3B
		HIST1H3C
		HIST1H3D
		HIST1H3E
		HIST1H3G
		HIST1H3H
		HIST1H3I
		HIST1H3J
		HIST1H4A
		HIST1H4B
		HIST1H4D
		HIST1H4E
		HIST1H4F
		HIST1H4G
		HIST1H4H
		HIST1H4I
		HIST1H4J
		HIST1H4K
		HIST1H4L
		HIVEP1
		HIVEP3
		HMGN1
		HMGN4
		HNRNPAB
		HNRNPR
		HOMER2
		HOMER3
		HOOK2
		HOXB2
		HP1BP3
		HPS6
		HS6ST3
		HSD17B11
		HSF1
		HSF5
		HSP90AA1
		HTR1A
		HTRA1
		HTRA2
		HTT
		HYAL1
		HYAL2
		HYAL3
		HYDIN
		HYI
		ICA1
		IDUA
		IER2
		IER5L
		IFI30
		IFIH1
		IFITM4P
		IFRD2
		IFT57
		IGDCC3
		IGDCC4
		IGF2BP1
		IGSF9B
		IK
		IL12RB1
		IL16
		IL18
		IL27
		IL34
		ILF2
		IMPDH2
		IMPG1
		INCENP
		INF2
		INHBC
		INO80
		INO80B
		INO80E
		INPP5A
		INPP5J
		INTS12
		INTS3
		IP6K1
		IP6K2
		IPO13
		IPO9
		IQCC
		IQCF3
		IRF5
		IRS1
		IRX3
		IRX5
		ISYNA1
		ITGA2B
		ITGB6
		ITIH1
		ITIH3
		ITIH4
		ITSN2
		IVD
		JAKMIP3
		JAM3
		JMJD1C
		JRKL
		JTB
		JUN
		KAZALD1
		KBTBD2
		KBTBD4
		KCNA2
		KCNB1
		KCNH5
		KCNH7
		KCNIP2
		KCNJ15
		KCNJ3
		KCNJ6
		KCNK17
		KCNN1
		KCP
		KCTD13
		KCTD19
		KDM1A
		KDM2B
		KDM4A
		KDM5B
		KHDRBS1
		KIAA0556
		KIAA1324
		KIAA1683
		KIAA1875
		KIF14
		KIF21B
		KIF22
		KIF2C
		KIF6
		KIFC2
		KLC1
		KLHDC8B
		KLHL23
		KLHL26
		KLHL29
		KLHL32
		KNTC1
		KPNA6
		KY
		L3MBTL2
		LACTB
		LAMB2
		LAP3
		LAPTM5
		LAT
		LCA5L
		LCAT
		LCMT1
		LCORL
		LDB1
		LDB2
		LEO1
		LEP
		LETM1
		LGALS1
		LGALS12
		LIMK2
		LITAF
		LLGL1
		LMAN2
		LMBR1L
		LMOD1
		LNPEP
		LONRF2
		LOXL3
		LPAR3
		LPO
		LPPR5
		LRFN2
		LRFN5
		LRGUK
		LRIG3
		LRP4
		LRPPRC
		LRRC14
		LRRC24
		LRRC25
		LRRC27
		LRRC29
		LRRC36
		LRRC4
		LRRC43
		LRRC48
		LRRC7
		LSM4
		LY6E
		LYL1
		LYSMD2
		LYSMD3
		LZTS2
		MACROD1
		MACROD2
		MADD
		MAEA
		MAF1
		MAML2
		MAN2A1
		MANF
		MAP2K1
		MAP3K14
		MAP4
		MAP4K2
		MAPK10
		MAPK15
		MAPK6
		MAPKAPK3
		MAPT
		MARCH7
		MARCH9
		MARK2
		MARK3
		MARS
		MARVELD3
		MAST1
		MAST3
		MAST4
		MAZ
		MBIP
		MBLAC2
		MBNL2
		MCEE
		MCHR1
		MCTP1
		MDC1
		MECR
		MED27
		MED28
		MED8
		MED9
		MEF2C
		MEGF11
		MEI1
		MEN1
		METTL1
		METTL13
		METTL2B
		METTL8
		MEX3B
		MEX3C
		MFSD10
		MFSD3
		MFSD7
		MGAT3
		MGAT4A
		MGC15885
		MGC2752
		MGEA5
		MICAL1
		MICALL1
		MIOS
		MIR1281
		MIR135A1
		MIR137
		MIR142
		MIR146B
		MIR182
		MIR191
		MIR193A
		MIR199A2
		MIR30E
		MIR33A
		MIR33B
		MIR423
		MIR425
		MIR659
		MIR943
		MIRLET7G
		MITD1
		MKL1
		MKL2
		MLXIP
		MOCS1
		MOG
		MOGS
		MON1A
		MORC2
		MPHOSPH10
		MPHOSPH9
		MPP3
		MPV17L2
		MRM1
		MRPL30
		MRPL34
		MRPL42
		MRPL46
		MRPL49
		MRPL53
		MRPS11
		MSL2
		MST1
		MST1R
		MTCH2
		MTFR1
		MTMR2
		MTMR3
		MTMR4
		MTRR
		MTSS1L
		MUSTN1
		MVP
		MXD3
		MXD4
		MYBL1
		MYBPC3
		MYBPHL
		MYH7B
		MYL5
		MYL7
		MYLPF
		MYO18A
		MYO19
		MYO1G
		MYO5A
		MYO5C
		MYO6
		MYO9B
		MYSM1
		MZF1
		N4BP3
		NACAD
		NACC1
		NAGA
		NAGK
		NANOS3
		NAT6
		NAT8
		NAT8L
		NAV1
		NAV3
		NBPF3
		NCAM1
		NCAPD3
		NCAPG
		NCK1
		NCKAP5L
		NCKIPSD
		NCL
		NCOA3
		NCOA6
		NCOA7
		NCOR2
		NDRG3
		NDUFA2
		NDUFA6
		NDUFAF3
		NDUFAF4
		NDUFB8
		NDUFS3
		NEDD9
		NEGR1
		NEK4
		NF1
		NFAM1
		NFATC2IP
		NFATC3
		NFIX
		NFKB1
		NFKB2
		NFS1
		NFYA
		NFYC
		NGLY1
		NHP2
		NHP2L1
		NICN1
		NISCH
		NKAIN1
		NKAPL
		NKIRAS1
		NLN
		NME6
		NMNAT3
		NMT1
		NMUR1
		NOL12
		NOLC1
		NOP14
		NOTO
		NOVA1
		NPAS1
		NPAS2
		NPAS3
		NPM3
		NPR1
		NPTXR
		NPY
		NR1D2
		NR1H3
		NR2E1
		NR2F1
		NR2F6
		NR4A2
		NRBF2
		NRBP2
		NRG1
		NRG2
		NRM
		NRN1L
		NRXN1
		NRXN2
		NSD1
		NT5DC2
		NTNG2
		NTRK3
		NUBP1
		NUDCD3
		NUDT12
		NUDT22
		NUDT4
		NUP160
		NUP188
		NUPR1
		NUTF2
		NWD1
		NXPH3
		ODF2
		OGDH
		OGFOD2
		OLFM3
		OPLAH
		OR12D3
		ORAI1
		OS9
		OSBP2
		OSTM1
		OTUB1
		OTUD6B
		OTX1
		OXNAD1
		OXSM
		P2RX4
		P4HTM
		PACS2
		PACSIN2
		PACSIN3
		PAIP2
		PAIP2B
		PAK1IP1
		PAK6
		PALMD
		PAM
		PAPL
		PARP10
		PARP16
		PARP3
		PART1
		PATZ1
		PAX4
		PAX9
		PBRM1
		PCBP4
		PCCB
		PCDH17
		PCDHA1
		PCDHA2
		PCDHA6
		PCDHA7
		PCDHAC1
		PCDHAC2
		PCDHB1
		PCDHB10
		PCDHB15
		PCDHB2
		PCGF3
		PCSK1
		PCYOX1
		PDCD5
		PDCD6IP
		PDCD7
		PDCL3
		PDE4C
		PDE4D
		PDE6B
		PDE6D
		PDE7A
		PDGFB
		PDGFD
		PDK2
		PDLIM7
		PDP1
		PDSS2
		PDXP
		PDZD7
		PEF1
		PELI1
		PEMT
		PES1
		PEX12
		PFDN1
		PFKFB4
		PFN3
		PGAM2
		PGBD1
		PGPEP1
		PHACTR1
		PHF20
		PHF5A
		PHF7
		PHGR1
		PHLPP2
		PHOSPHO1
		PHOSPHO2
		PHYHD1
		PICK1
		PIGC
		PIGG
		PIGW
		PIH1D2
		PIK3IP1
		PIK3R1
		PIK3R2
		PIP5KL1
		PITPNM2
		PITX3
		PIWIL4
		PJA2
		PKD1L3
		PLA2G15
		PLA2G2C
		PLA2G6
		PLCB2
		PLCB3
		PLCD3
		PLCL1
		PLCL2
		PLD6
		PLEKHG7
		PLEKHM1
		PLK1
		PLK2
		PLXNA4
		PLXNB1
		PMM1
		PMM2
		PNPO
		PODXL
		POLD2
		POLDIP3
		POLL
		POLM
		POLN
		POLR2F
		POLR2G
		POLR2J4
		POLR3G
		POLR3H
		POM121
		POU3F2
		PPA2
		PPCS
		PPIA
		PPIH
		PPIL6
		PPM1E
		PPM1M
		PPP1R11
		PPP1R12B
		PPP1R13B
		PPP1R14B
		PPP1R16A
		PPP1R3C
		PPP2CB
		PPP2R2D
		PPP2R3A
		PPP2R4
		PPP2R5B
		PPP3CA
		PPP4C
		PPRC1
		PRDX6
		PRELID1
		PREPL
		PREX1
		PRKACB
		PRKAG1
		PRKAR2A
		PRKCD
		PRKD1
		PRMT7
		PROCR
		PROK1
		PROM1
		PRPF40B
		PRR11
		PRR14
		PRR7
		PRRT2
		PRRX2
		PRSS16
		PRSS48
		PSD
		PSD2
		PSKH1
		PSMA5
		PSMB10
		PSMC3
		PSMD1
		PSMD14
		PSMG1
		PSRC1
		PSTK
		PTBP2
		PTCH1
		PTGES
		PTGIS
		PTK2
		PTMA
		PTP4A2
		PTP4A3
		PTPDC1
		PTPMT1
		PTPN13
		PTPN23
		PTPRF
		PTPRJ
		PTPRO
		PTPRT
		PTRH2
		PTS
		PUF60
		PUM1
		PURA
		PURB
		PURG
		PUS7
		PYGO2
		QARS
		QDPR
		QPRT
		QRICH1
		R3HDM2
		RAB11A
		RAB11FIP5
		RAB13
		RAB1A
		RAB24
		RAB3A
		RAB8B
		RABEP2
		RABGAP1L
		RAD23A
		RAD51C
		RAD54L2
		RAI1
		RANBP10
		RANGAP1
		RAP1GAP
		RAP2A
		RAPSN
		RARB
		RARRES3
		RASA1
		RASA2
		RASD1
		RASSF1
		RBBP4
		RBBP6
		RBL2
		RBM12
		RBM12B
		RBM15B
		RBM39
		RBM5
		RBM6
		RBMS1
		RBX1
		RCOR1
		RCOR2
		RDH12
		RECQL4
		REEP3
		RELL2
		RELN
		RERG
		REV1
		RFT1
		RFTN1
		RGMB
		RGS14
		RGS6
		RHBDD1
		RHBDL3
		RHEBL1
		RHOA
		RHOF
		RHOT1
		RILPL1
		RIMKLA
		RIMS3
		RINT1
		RIOK2
		RMND5B
		RND1
		RNF114
		RNF212
		RNF215
		RNF220
		RNF39
		RNF4
		RNF40
		RNF43
		RNF44
		RNFT1
		RNPC3
		RNPEP
		ROMO1
		RP9P
		RPA3
		RPGRIP1L
		RPL11
		RPL15
		RPL18A
		RPL29
		RPL3
		RPL31
		RPL4
		RPL8
		RPLP0P2
		RPP21
		RPS17
		RPS19BP1
		RPS27
		RPS27L
		RPS3A
		RRN3P2
		RRP7A
		RRP9
		RRS1
		RSPO3
		RSRC2
		RTBDN
		RTKN
		RTKN2
		RTN1
		RTN3
		RUNDC3A
		RUNX1T1
		S100A1
		S100A13
		S100A14
		S100A2
		S100A9
		SAE1
		SALL1
		SARS
		SATB1
		SATB2
		SBK1
		SBNO1
		SCAND1
		SCAP
		SCARB1
		SCARNA2
		SCARNA20
		SCFD1
		SCG3
		SCMH1
		SCN2A
		SCNN1B
		SCPEP1
		SCRT1
		SEC14L2
		SEC14L4
		SEC31B
		SEC63
		SELM
		SEMA3B
		SEMA3F
		SEMA3G
		SEMA4G
		SEPHS2
		SEPT1
		SEPT3
		SEPT4
		SERHL
		SERHL2
		SERTAD2
		SESN1
		SET
		SETD3
		SETD8
		SEZ6L2
		SF1
		SF3A1
		SF3B1
		SF3B3
		SFI1
		SFMBT1
		SFTA3
		SFXN2
		SFXN3
		SFXN5
		SGCA
		SGSM3
		SH2B1
		SH3BGR
		SH3BP1
		SH3BP2
		SH3D19
		SH3GLB2
		SHARPIN
		SHC1
		SHISA4
		SHISA5
		SHISA9
		SIN3B
		SIVA1
		SIX2
		SIX3
		SKA2
		SLBP
		SLC10A6
		SLC12A4
		SLC16A8
		SLC22A23
		SLC25A17
		SLC25A20
		SLC25A25
		SLC25A39
		SLC25A46
		SLC26A1
		SLC26A6
		SLC26A7
		SLC27A1
		SLC27A3
		SLC27A4
		SLC27A5
		SLC2A1
		SLC30A5
		SLC34A1
		SLC35A4
		SLC35B4
		SLC35E4
		SLC38A11
		SLC38A3
		SLC39A1
		SLC39A13
		SLC39A4
		SLC39A8
		SLC39A9
		SLC4A10
		SLC4A5
		SLC4A9
		SLC5A11
		SLC6A17
		SLC6A4
		SLC6A9
		SLC7A5P1
		SLC7A6
		SLC7A6OS
		SLC8A1
		SLC9A8
		SLCO4C1
		SMAP2
		SMARCC1
		SMCR5
		SMPD2
		SMPD3
		SMTN
		SMYD5
		SNAPC5
		SNAPIN
		SNCB
		SND1
		SNORA1
		SNORA13
		SNORA42
		SNORA9
		SNORD12
		SNORD12B
		SNORD16
		SNORD18A
		SNORD43
		SNORD59A
		SNORD71
		SNORD83A
		SNORD83B
		SNRNP35
		SNRNP40
		SNX1
		SNX11
		SNX22
		SNX29
		SNX3
		SNX7
		SOCS1
		SOCS2
		SORCS3
		SORT1
		SOST
		SOX14
		SOX4
		SP2
		SPAG4
		SPATA2
		SPATA24
		SPATC1
		SPATS2
		SPCS1
		SPG21
		SPI1
		SPINK8
		SPN
		SPNS1
		SPOCD1
		SPON2
		SPOP
		SPR
		SPRED2
		SPTAN1
		SRA1
		SREBF1
		SREBF2
		SRP19
		SRPK2
		SSB
		SSBP4
		SSFA2
		SSH2
		SSSCA1
		SSX2IP
		ST13
		ST3GAL2
		ST3GAL3
		ST8SIA4
		STAB1
		STAG1
		STARD4
		STARD5
		STAU1
		STIP1
		STK17B
		STK32C
		STRN4
		STX10
		STX5
		SUFU
		SULF2
		SULT1A1
		SULT1A2
		SUPT4H1
		SYCE2
		SYNGR1
		SYNRG
		SYPL2
		SYT1
		SYT16
		SYT2
		SYT7
		TACC3
		TADA2A
		TAF13
		TAF15
		TAF6L
		TAF7
		TANC1
		TANK
		TAOK1
		TAOK2
		TAPT1
		TBC1D10A
		TBC1D10B
		TBC1D5
		TBC1D7
		TBC1D8
		TBR1
		TBRG4
		TCF20
		TCTA
		TCTN2
		TDRG1
		TEF
		TERF2
		TET2
		TET3
		TEX14
		TEX264
		TFB1M
		TFDP2
		THADA
		THAP11
		THOC5
		THRB
		THSD7B
		THYN1
		TIAF1
		TIE1
		TIGD1
		TIGD4
		TIMM17A
		TINAGL1
		TIPIN
		TKT
		TLR9
		TLX1
		TLX1NB
		TM7SF2
		TMBIM6
		TMCO6
		TMED2
		TMED4
		TMED9
		TMEM101
		TMEM106A
		TMEM110
		TMEM114
		TMEM115
		TMEM125
		TMEM129
		TMEM138
		TMEM154
		TMEM160
		TMEM161B
		TMEM167B
		TMEM170B
		TMEM175
		TMEM179
		TMEM179B
		TMEM180
		TMEM184B
		TMEM186
		TMEM200B
		TMEM216
		TMEM219
		TMEM223
		TMEM232
		TMEM39B
		TMEM53
		TMEM9
		TMOD2
		TMOD3
		TMPRSS5
		TMUB2
		TNFAIP2
		TNFRSF13C
		TNFRSF17
		TNIP2
		TNNC1
		TNNI1
		TNRC6A
		TNRC6B
		TOB2
		TOM1L2
		TOP2B
		TOR1A
		TOR1B
		TOX3
		TP53I13
		TP53I3
		TPD52L1
		TPM1
		TPM3
		TPRKB
		TRAF3
		TRAIP
		TRAPPC2P1
		TREX1
		TRIM26
		TRIM27
		TRIM28
		TRIM31
		TRIM37
		TRIM39
		TRIM8
		TRIOBP
		TRMT1
		TRMT61A
		TROAP
		TRPC4AP
		TRPT1
		TSFM
		TSHZ3
		TSLP
		TSNARE1
		TSNAXIP1
		TSPAN17
		TSPAN31
		TSTD2
		TTC29
		TTC31
		TTC37
		TTLL6
		TTLL7
		TUBA1A
		TUBA1B
		TUBA1C
		TUBB
		TUFM
		TUG1
		TUSC2
		TWF2
		TXNDC11
		TXNDC9
		TXNL4B
		UBA52
		UBA7
		UBC
		UBE2D2
		UBE2D3
		UBE2E1
		UBE2E2
		UBE2E3
		UBE2M
		UBE2N
		UBE2V1
		UBE2Z
		UBTF
		UBXN2A
		UCN2
		UGP2
		UIMC1
		UNC5C
		UPP2
		UQCRC1
		URM1
		USP19
		USP20
		USP3
		USP4
		USP48
		USP7
		VAC14
		VAMP4
		VARS2
		VCPIP1
		VEZF1
		VPRBP
		VPS18
		VPS26B
		VPS28
		VPS33A
		VPS37B
		VPS54
		VRK1
		VWCE
		WASF1
		WBP1
		WBP2NL
		WBSCR17
		WDFY1
		WDR34
		WDR47
		WDR55
		WDR6
		WDR66
		WDR74
		WDR82
		WHAMM
		WHSC1
		WNT1
		WNT10B
		WNT3
		WNT4
		WNT5A
		WNT9B
		WRB
		WRN
		XPNPEP3
		XPO6
		XRCC3
		XRCC6
		XRCC6BP1
		YBX1
		YKT6
		YTHDF2
		ZBTB24
		ZBTB38
		ZBTB40
		ZBTB45
		ZBTB8A
		ZBTB8OS
		ZC3H4
		ZC3H7B
		ZCCHC17
		ZCCHC8
		ZEB2
		ZER1
		ZFP90
		ZFYVE19
		ZFYVE21
		ZFYVE28
		ZIK1
		ZKSCAN2
		ZKSCAN3
		ZKSCAN4
		ZMAT2
		ZMIZ2
		ZMYND10
		ZMYND12
		ZMYND8
		ZNF132
		ZNF134
		ZNF136
		ZNF141
		ZNF154
		ZNF16
		ZNF17
		ZNF184
		ZNF19
		ZNF211
		ZNF23
		ZNF250
		ZNF251
		ZNF256
		ZNF264
		ZNF311
		ZNF324
		ZNF324B
		ZNF34
		ZNF346
		ZNF365
		ZNF408
		ZNF416
		ZNF418
		ZNF446
		ZNF460
		ZNF471
[truncated: 42 more rows]

## Sheet: Table S8
Table S8. Top 10 biological process GO terms rnriched in co-methylated modules
Module	ID	Description	P-value	Combined Score
M3	GO:0050911	Detection of chemical stimulus involved in sensory perception of smell	0.000815	25.66
	GO:1902885	Regulation of proteasome-activating ATPase activity	0.00499	14.91
	GO:0018095	Protein polyglutamylation	0.00245	14.64
	GO:0016310	Phosphorylation	0.00349	14.58
	GO:0007368	Determination of left/right symmetry	0.00921	14.27
	GO:0007608	Sensory perception of smell	0.0127	13.65
	GO:0071907	Determination of digestive tract left/right asymmetry	0.011	13.56
	GO:0003127	Detection of nodal flow	0.0105	12.95
	GO:0045116	Protein neddylation	0.0094	12.92
	GO:0045116	Extracellular matrix disassembly	0.0279	12.12
M5	GO:0034380	High-density lipoprotein particle assembly	2.37267e-05	32.3263
	GO:0033344	Cholesterol efflux	0.000218204	21.9408
	GO:0043691	Reverse cholesterol transport	0.000347105	20.5933
	GO:0006641	Triglyceride metabolic process	0.000524929	19.9789
	GO:0006642	Triglyceride mobilization	0.00089352	19.3833
	GO:0042632	Cholesterol homeostasis	0.000946593	19.3711
	GO:0071828	Apolipoprotein E recycling	0.000695108	19.3366
	GO:0034371	Chylomicron remodeling	0.00072859	19.3093
	GO:0042574	Retinal metabolic process	0.00138383	18.4642
	GO:0042572	Retinol metabolic process	0.00138383	18.3026
M8	GO:0022008	Neurogenesis	5.44e-05	39.28
	GO:0007417	Central nervous system development	0.000181	38.19
	GO:0007417	Synapse assembly	9.43e-05	37.46
	GO:0035545	Determination of left/right asymmetry in nervous system	0.000174	33.93
	GO:0061548	Ganglion development	0.000204	31.53
	GO:0007399	Nervous system development	0.000204	31.51
	GO:0048483	Autonomic nervous system development	0.000213	31.5
	GO:0007421	Stomatogastric nervous system development	0.000204	31.5
	GO:0007422	Peripheral nervous system development	0.00032	30.53
	GO:0021915	Neural tube development	0.000375	30.1
M14	GO:0032415	Regulation of sodium:proton antiporter activity	0.00242	20.61
	GO:0048208	COPII vesicle coating	0.00352	19.59
	GO:0071550	Death-inducing signaling complex assembly	0.00605	18
	GO:0003211	Cardiac ventricle formation	0.00426	17.36
	GO:0002686	Negative regulation of leukocyte migration	0.00235	17.32
	GO:1901164	Negative regulation of trophoblast cell migration	0.00263	17.18
	GO:1902220	Positive regulation of intrinsic apoptotic signaling pathway in response to osmotic stress	0.00389	16.65
	GO:1905260	Positive regulation of nitrosative stress-induced intrinsic apoptotic signaling pathway	0.00389	16.62
	GO:0071800	Podosome assembly	0.0067	16.44
	GO:0060336	Negative regulation of interferon-gamma-mediated signaling pathway	0.00186	16.34

## Sheet: Table S9
Table S9. Genes in co-methylated modules
M3 (647 genes)	M5 (1035 genes)	M8 (372 genes)	M14 (1318 genes)
AACS	AAA1	ABCB11	A2BP1
ABCB5	AAMP	ABHD14B	A2M
ABCB8	ABCA4	ACSS3	AANAT
ABCC12	ABCA7	ACTL6B	AARSD1
ABCC9	ABCC6	AKR1E2	AATF
ACSS1	ABCG5	AKR7A2	ABCF2
ADAM30	ABP1	AKTIP	ABHD12
ADAM7	ABRA	ALDH2	ABHD15
ADAMTS20	ACCN1	ANKRD19	ACBD4
ADAMTSL3	ACCN3	ANKRD26P1	ACCN4
ADAP2	ACOT11	ANKRD30B	ACCS
ADCY8	ACSBG1	ANKRD56	ACN9
ADH4	ACSL1	ANO2	ACP2
AGAP2	ACSM1	AOC2	ACP5
AGAP5	ACTRT2	AP3B2	ACSF2
AGXT2	ADAM21P1	AQP11	ACSM3
AHSP	ADAMTS14	ARHGEF12	ACTN2
AKNAD1	ADAMTS16	ARMC5	ACTR3C
AKR7A3	ADAMTS17	ATG16L2	ACYP2
AKT3	ADAMTSL2	ATP5E	ADAM28
ALK	ADCY6	ATP5O	ADAMTS13
ALOX12B	ADH1C	ATR	ADAMTS18
AMOTL1	AGAP3	AVP	ADAMTS3
ANKH	AGTRAP	B4GALT4	ADAMTSL4
ANO8	AIPL1	BARHL1	ADO
ANXA13	AK1	BAZ2A	ADPRH
APOF	AK3	BCL11A	ADRA2B
ARHGAP22	AKR1B15	BEST2	AGAP11
ARID5A	ALDH3A1	BOLA1	AGGF1
ARIH2	ALPI	BRI3	AGK
ARL2BP	ALX1	BRWD1	AGPAT9
ARL6	AMPH	BTF3L4	AGRP
ARMC3	ANKFY1	C14orf23	AHCYL2
ARNT	ANKRD23	C17orf98	AHSG
ASB10	ANKRD30A	C19orf50	AICDA
ASB15	ANKRD32	C19orf55	AIM2
ASPSCR1	ANPEP	C1orf109	AKAP10
ATP5F1	AP3M1	C1orf115	AKAP7
ATP6AP1L	APOA2	C1orf158	AKR1C2
ATP6V1E2	APOA5	C1orf92	AKR7L
B3GALT5	APOC3	C1QB	ALDH1B1
BCCIP	APOE	C1QTNF5	ALDH4A1
BCKDHB	APOL5	C21orf45	ALDOC
BIRC8	APOM	C3orf37	ALG1L2
BOD1	AQP10	C6orf47	ALKBH5
BRI3BP	ARHGAP9	C7orf46	ALOX12P2
BRSK2	ARHGEF15	C7orf63	ALPL
BTBD2	ARRB1	CACHD1	AMAC1L3
C10orf113	ARV1	CACNA1B	AMDHD1
C10orf25	ATP1A2	CARTPT	AMICA1
C10orf82	ATP6V1G2	CAT	AMIGO2
C11orf34	ATP9A	CBLC	AMPD2
C11orf49	AUTS2	CCDC108	AMZ1
C11orf64	B3GALTL	CCDC64B	ANAPC5
C11orf9	B4GALNT4	CCR2	ANGEL1
C11orf91	BAHCC1	CD5	ANGPTL2
C12orf34	BAI2	CHIC2	ANKDD1A
C13orf16	BAI3	CHRNB4	ANKRD40
C13orf27	BBS2	CLCN6	ANO7
C14orf145	BIRC7	CLDN17	ANP32B
C14orf148	BMP1	CNR2	ANXA6
C14orf179	BMPR1B	COL2A1	AP4S1
C15orf32	BPIL3	CORO1B	APH1B
C16orf7	BRD3	CPEB2	APOBEC3C
C17orf39	BRF1	CPNE3	APOBEC3D
C17orf54	BRUNOL4	CPSF7	APOBEC3F
C18orf20	BSN	CPT2	APPBP2
C18orf62	C10orf62	CRIM1	APPL1
C19orf23	C10orf90	CRISP2	ARF3
C1orf123	C10orf93	CSN3	ARFGAP2
C1orf141	C10orf99	CYB561D2	ARHGAP10
C1orf177	C11orf53	CYP1A1	ARHGAP27
C20orf165	C11orf65	CYP27B1	ARHGDIB
C20orf20	C12orf40	CYP4F12	ARID1A
C3orf20	C12orf65	DDA1	ARID4B
C4orf22	C12orf71	DDIT4	ARL5C
C4orf40	C13orf35	DDX49	ARNTL2
C4orf44	C14orf165	DEFB119	ARPP19
C6orf126	C14orf177	DNAH5	ARRB2
C6orf129	C14orf38	DOCK8	ASAP1IT1
C6orf147	C14orf49	DOPEY1	ASF1A
C6orf195	C14orf64	DRD2	ASH2L
C6orf41	C15orf26	DSCC1	ATAD3A
C7orf53	C15orf43	DUSP6	ATAD3C
C8B	C15orf50	DZIP3	ATOH7
C8G	C16orf58	EDN3	ATP6V0B
C9orf71	C16orf68	EEPD1	ATP6V1G1
CABC1	C16orf81	EFNB3	ATP7B
CAPN12	C16orf93	EIF2AK2	ATP8B3
CARD8	C17orf53	EIF2B3	ATPIF1
CCDC144NL	C17orf73	EIF3H	AZI1
CCDC162	C17orf74	ELMOD3	B3GNT1
CCDC58	C19orf21	ELN	B3GNT6
CCDC73	C19orf28	EMCN	B3GNT9
CCKAR	C19orf34	EMP3	BACE1
CCM2	C19orf63	ENKUR	BAD
CCNK	C1orf116	EPHB1	BAI1
CCR6	C1orf126	FAM149B1	BANF2
CDC42BPA	C1orf204	FAM172A	BAT2L2
CDH11	C1QTNF9B	FAM188A	BBS12
CDKN2C	C1R	FAM24A	BBS5
CEP68	C20orf160	FAM43B	BCHE
CES7	C20orf197	FAM66B	BCL10
CHRNA5	C20orf29	FAM84B	BCL2L1
CHST10	C20orf54	FAM86C	BCL2L2
CLCNKA	C20orf71	FBF1	BCL9
CLDN10	C21orf121	FEZ1	BCMO1
CLDN22	C21orf122	FGD5	BDH1
CLDND1	C21orf94	FIBIN	BEND7
CLIP2	C2orf53	FLJ40330	BEST1
CNTN6	C2orf66	FOXA2	BHLHE23
CNTNAP4	C2orf84	FOXRED1	BIRC6
COL15A1	C3orf22	FPR3	BLOC1S1
COL18A1	C3orf27	FREQ	BNIP2
COL5A2	C3orf32	FRG1B	BOLA3
COMMD9	C3orf39	FZD10	BPIL2
COX6A2	C3orf45	GBF1	BPNT1
COX8C	C3orf54	GFI1B	BSG
CPA2	C4orf50	GHSR	BST2
CRCP	C5orf20	GIPC2	C10orf104
CROCCL2	C6orf136	GOLGA7	C10orf107
CRYGC	C6orf15	GPAA1	C10orf114
CSRNP3	C6orf222	GPR171	C10orf116
CSRP2BP	C6orf26	GRIN2C	C10orf125
CST11	C6orf35	GRP	C10orf128
CSTL1	C6orf58	GTDC1	C10orf18
CTCF	C7orf4	GTPBP4	C10orf40
CYP3A43	C7orf71	HACE1	C10orf84
DACH1	C8orf73	HCG4	C11orf1
DAOA	C9orf117	HECW1	C11orf17
DAP	C9orf140	HERPUD2	C11orf60
DARS	C9orf144	HERV-FRD	C11orf68
DBI	C9orf144B	HES1	C11orf82
DBR1	C9orf152	HIST1H1E	C11orf83
DCAF15	C9orf169	HIST1H2AJ	C11orf84
DCD	C9orf173	HIST1H3D	C12orf10
DCLK1	C9orf25	HIST1H4E	C12orf11
DDX24	C9orf4	HMCN1	C12orf36
DEFB110	C9orf79	HNRNPH1	C14orf101
DEFB116	CABP5	HOXD1	C14orf167
DEFB118	CACNA1C	HOXD3	C14orf43
DFNB59	CACNA2D4	HSD17B7	C14orf48
DIAPH3	CACNG1	HSPC072	C14orf53
DNAH11	CALHM1	HTR1B	C15orf54
DNAH6	CALHM2	ICAM3	C16orf65
DNAH9	CALML6	IER2	C16orf86
DNAJA2	CALN1	IL12B	C16orf88
DNASE1L3	CAPN13	IL4I1	C17orf28
DOK6	CAPN9	INCA1	C17orf72
DPEP3	CAPZA3	IPO7	C17orf75
DPT	CARD17	ISLR2	C17orf82
DUSP7	CARD18	ITK	C19orf39
DUXA	CASQ2	KDM2A	C19orf59
EHMT2	CCBP2	KDSR	C1orf105
ENPP1	CCDC102A	KIAA1045	C1orf130
EPHB6	CCDC113	KIF21A	C1orf144
ERI3	CCDC134	KISS1R	C1orf162
ERMN	CCDC144A	KLF10	C1orf174
EVL	CCDC19	KLHL2	C1orf183
EXOC7	CCDC71	KRT9	C1orf190
EYA3	CCDC79	KRTAP5-8	C1orf213
F10	CCDC85C	LAX1	C1orf220
FAM101B	CCDC88B	LCE3A	C1orf38
FAM108A1	CCDC89	LGALS13	C1orf50
FAM176A	CCDC92	LGALS3BP	C1QTNF6
FAM193B	CCL15	LGALS9C	C20orf11
FAM198A	CCL16	LHX1	C20orf112
FAM21B	CCL27	LIN7B	C20orf12
FAM3B	CCND1	LNP1	C20orf152
FAP	CCNJL	LOC100101938	C20orf195
FAT1	CCRL1	LOC100129726	C20orf24
FBXL13	CD180	LOC100131801	C20orf26
FBXO41	CD36	LOC100190940	C21orf33
FCRL1	CD3G	LOC389634	C21orf67
FCRL5	CD68	LOC401010	C22orf26
FGD6	CD79B	LOC441601	C2orf39
FKBP8	CD86	LOC645638	C2orf7
FLJ40434	CDC14C	LOC654342	C2orf86
FLJ41562	CDCA3	LOC96610	C3orf19
FLJ41941	CDCP2	LOR	C3orf66
FMNL3	CDH26	LRRC59	C4orf38
FOXR1	CDK5	LTB	C5orf43
FXYD3	CDYL2	LTBP3	C5orf44
GABRG3	CEACAM18	LTF	C5orf47
GABRR2	CELA1	LUZP2	C6orf138
GAD2	CELP	MAPK15	C6orf153
GADL1	CELSR1	MARVELD1	C6orf52
GALNT2	CENPF	MDK	C6orf62
GATS	CER1	MED10	C7orf20
GBP5	CGB1	MGC34034	C7orf30
GCG	CGB7	MIR128-1	C8orf39
GDAP1L1	CGREF1	MIR1826	C8orf47
GJB7	CHCHD10	MIR548G	C9orf16
GKN2	CHMP2A	MIR598	C9orf24
GNAZ	CHRNB3	MKNK2	C9orf47
GNB4	CHST11	MMP17	C9orf50
GNLY	CHST4	MRGPRX3	C9orf69
GNPTG	CHST5	MRPL12	C9orf72
GOLSYN	CILP2	MT1E	C9orf98
GP9	CIZ1	MTL5	CABIN1
GPC5	CKAP4	MYL12B	CACNA1D
GPR37	CLDN14	MYO7A	CADPS
GPR87	CLDN15	NANOS1	CAMKK2
GRK5	CLDN16	NCRNA00116	CAND1
HAPLN1	CLDN19	NDRG3	CANX
HAUS3	CLDN4	NDUFA11	CAP1
HDLBP	CLDN5	NDUFA3	CARD6
HECA	CLK2P	NEUROD2	CATSPER4
HGC6.3	CLRN1	NEUROG3	CBARA1
HIGD1B	CLRN1OS	NFRKB	CBR3
HIPK1	CLRN2	NIPAL1	CBX1
HISPPD2A	CLU	NME3	CCDC107
HKDC1	CLYBL	NPR1	CCDC110
HLA-DOA	CNPY3	NR2C2	CCDC112
HMGA2	COL16A1	NRN1L	CCDC114
HMGXB3	COL5A1	NTSR2	CCDC115
HOXB2	COL6A2	NUB1	CCDC12
HPX	COL6A3	OR10J5	CCDC136
HSD11B1	COL6A4P2	OR4K2	CCDC14
HTRA1	CORO2A	OR6B2	CCDC140
HUS1B	CPD	ORC3L	CCDC153
IBSP	CRAMP1L	OTOP2	CCDC24
IDO1	CRISP3	OTOP3	CCDC33
IGDCC3	CROCC	OVOL2	CCDC47
IGF2BP2	CRTAC1	P2RY1	CCDC49
IL1F6	CRTAM	P2RY12	CCDC52
IL20	CRYBB3	P4HA2	CCDC60
IL2RA	CRYGB	P4HA3	CCDC90A
IL5	CSF2	PAQR9	CCDC93
INPP1	CSHL1	PAX1	CCL22
ISM2	CSNK1A1P	PAX9	CCNL2
ISX	CTNS	PCDHA7	CCT6A
ITFG1	CTRB1	PCDHB10	CD163
KBTBD3	CTSF	PCDHB12	CD1D
KCMF1	CTSH	PCDHB18	CD1E
KCNQ4	CTU1	PCDHB19P	CD200
KCNS3	CUGBP2	PCDHB2	CD2AP
KCTD20	CUX2	PCDHB6	CD300LD
KDM4B	CXCL17	PCDHGB1	CD300LG
KIAA0101	CXCL5	PDCD7	CD3D
KIAA1239	CYP11B1	PDGFC	CD47
KIAA1324L	CYP21A2	PDGFRA	CD55
KIAA1598	CYP2C18	PDIA6	CD59
KIAA1632	CYP2C9	PECR	CD69
KIF13B	CYP3A7	PHOX2A	CD79A
KIF4B	CYP4F2	PI15	CD80
KIF5A	DAAM2	PI4KA	CD84
KIFC1	DACT2	PIGX	CD9
KLF1	DAGLA	PIP	CD97
KLF12	DAO	PIP5K1B	CDC14B
KLF7	DCT	PKD2L2	CDCA4
KLHDC4	DDB1	PLCH2	CDH18
KLHL10	DDR1	POLR3E	CDH20
KLHL22	DDX19B	PPBP	CDK4
KLHL38	DEFB123	PPP1R15A	CDK5RAP1
KLRB1	DEFB124	PRKCDBP	CDKN1C
KRTAP10-7	DEPDC5	PRKCG	CDKN2A
KRTAP19-5	DERL3	ProSAPiP1	CEBPA
KRTAP20-1	DES	PRR23B	CECR5
KRTAP24-1	DHDPSL	PRSS1	CEMP1
KRTAP26-1	DMBT1	PRX	CEND1
KRTAP27-1	DNAH12	PSMD5	CENPA
KRTAP4-11	DNAH2	PSRC1	CENPQ
L3MBTL4	DNAJC17	PTPRA	CEP63
LACRT	DNASE2B	RAB14	CERCAM
LAMA1	DNM1	RAB30	CFB
LAMA2	DOT1L	RAG2	CGGBP1
LARP4B	DPPA3	RAMP1	CH25H
LCA5L	DSCR10	RASA3	CHCHD5
LEFTY1	DTNBP1	RASL10A	CHD6
LHFPL2	DUPD1	RBPJL	CHI3L1
LHFPL3	DUSP13	RCC2	CHID1
LIX1	E2F3	RFPL2	CHKB-CPT1B
LOC100128164	EBF4	RGMA	CHMP4C
LOC100129550	EBNA1BP2	RGS22	CILP
LOC100130776	EDC4	RNF114	CKAP2L
LOC100133050	EEF1AL7	RNF222	CLCF1
LOC100133469	EEFSEC	RPA2	CLDN12
LOC100169752	EFNA5	RPIA	CLDN25
LOC100190938	EFR3B	RPL9	CLEC10A
LOC100286948	EGFR	RTEL1	CLEC17A
LOC100287834	EGLN2	RWDD3	CLN3
LOC100292680	EHD3	SAP30L	CLPB
LOC121838	ELAVL4	SBDS	CLPX
LOC121952	ELMO3	SCARF1	CLSTN1
LOC144742	EMR4P	SCN4B	CMAH
LOC144776	ENAM	SCUBE2	CNDP2
LOC154822	EPS8L3	SELV	CNIH
LOC255167	ERC2	SEMA6D	CNN1
LOC283332	ERN2	SETD6	CNP
LOC283867	ETFB	SFRS2B	CNTF
LOC284232	ETV2	SFXN2	COG1
LOC285194	EXPH5	SH3GL2	COL11A1
LOC286094	EZH1	SHH	COL28A1
LOC339047	F2RL3	SLC1A1	COL4A3
LOC344595	FAM138D	SLC25A16	COL8A1
LOC388387	FAM154B	SLC28A3	COMMD5
LOC388965	FAM165B	SLC29A3	COMMD7
LOC389493	FAM170A	SLC35D3	COMMD8
LOC399744	FAM22D	SLC35E1	COPZ1
LOC399959	FAM25A	SLC37A4	COQ3
LOC440354	FAM38A	SLC38A7	COX15
LOC641367	FAM65C	SLC38A8	CPSF1
LOC644936	FAM83C	SLC39A7	CPSF6
LOC728024	FAM92A3	SLC7A13	CPT1C
LOC728276	FANK1	SMC6	CPVL
LOC729384	FBN3	SNIP1	CRB2
LOX	FBRS	SNORD115-8	CREB3L4
LRFN5	FBXW7	SNORD116-25	CREBBP
MAGI2	FCHSD1	SNX24	CREBZF
MARCO	FCRLA	SORD	CRISPLD1
MAS1L	FGF1	SOX4	CRMP1
MBTPS1	FIBCD1	SPATA7	CSE1L
MCM8	FIGNL2	SPR	CSF1
MDM4	FLJ20184	SPRN	CSF2RB
MEP1B	FLJ23867	SPRR2D	CSNK1E
METTL13	FLJ25328	ST8SIA6	CSNK2A2
MFSD7	FLJ39609	STARD9	CST7
MIR1-1	FLJ42289	STMN2	CSTA
MIR101-1	FLJ42875	STYXL1	CT62
MIR107	FLJ43860	SUPT5H	CTHRC1
MIR1237	FLJ46111	SYT4	CTNNA1
MIR1252	FOXI1	T	CXCL3
MIR1279	FOXN1	TAC1	CYB5A
MIR1280	FREM1	TACR3	CYC1
MIR1283-2	FRG2C	TBC1D21	CYCS
MIR1295	FRMD6	TCEB1	CYP1B1
MIR183	FSCN1	TCHH	CYP20A1
MIR200A	FSHB	TGFB1I1	CYP26B1
MIR296	G6PC2	TINAGL1	CYYR1
MIR29A	GABBR1	TLK1	DACT3
MIR29B1	GALNT9	TMEM188	DAPP1
MIR29C	GAST	TMEM30B	DAZAP2
MIR331	GBA3	TMEM93	DBF4B
MIR376B	GCNT4	TNFSF11	DBNDD1
MIR487A	GCNT7	TRAPPC5	DBNL
MIR495	GDEP	TRIM72	DCAF11
MIR548A3	GFAP	TRMT61A	DCUN1D5
MIR568	GFRA1	TXN2	DDI2
MIR577	GH1	UBE2QL1	DDX23
MIR583	GIF	UBFD1	DECR2
MIR591	GJC1	USMG5	DEGS2
MIR629	GJC3	USP21	DEPDC4
MIR644	GLG1	USP49	DGKG
MIR770	GLYCAM1	UTP11L	DHRS12
MIR889	GMPPB	VEZT	DHRS9
MIR944	GMPR	VTRNA1-1	DHX16
MIRLET7A3	GNAO1	WASH2P	DIRC1
MLANA	GNB3	WBP4	DLC1
MLLT1	GOT1L1	WBSCR22	DLG1
MMP10	GP2	WHAMML1	DLK2
MMP13	GPC2	XRN1	DMPK
MMP24	GPIHBP1	ZFP112	DMRT1
MOV10	GPLD1	ZIK1	DNAI1
MPHOSPH6	GPR153	ZIM2	DNASE2
MPZ	GPR162	ZNF134	DNPEP
MT4	GPR32	ZNF154	DOCK9
MTBP	GPR37L1	ZNF17	DOLPP1
MTMR12	GPR55	ZNF283	DPYD
MUC16	GPR56	ZNF285A	DRD3
MYEOV	GPR77	ZNF502	DRD5
MYH4	GPR89A	ZNF512	DSCR3
MYL3	GRIA1	ZNF551	DSCR6
MYO1D	GRIP2	ZNF586	DSE
NAA50	GRM6	ZNF597	DUSP10
NAGLU	GRTP1	ZNF599	DUSP26
NAP1L4	GRXCR2	ZNF676	E2F5
NAT2	GSG1	ZNF727	EAF1
NCR1	GSTA1	ZNF814	EBF2
NCRNA00099	GSTTP2	ZNF841	EDEM2
NCRNA00202	H1FNT	ZNHIT6	EFCAB1
NFASC	HCRT	ZSCAN12L1	EFNA1
NIN	HDC		EIF3A
NKTR	HDGFL1		EIF3M
NLRC4	HEATR7A		ELMO2
NLRP9	HERC2P2		ELMOD2
NME1-NME2	HGS		ELP2
NMNAT3	HHATL		ELP2P
NMRAL1	HIGD1C		ELP3
NOC2L	HIP1R		EMB
NOSIP	HIST2H2AB		EMP1
NPAT	HK3		EN1
NPHP3	HLA-F		ENG
NPY6R	HLA-G		ENTPD2
NR1I3	HMGCS2		EPB41L4A
NR2E1	HMOX1		EPHB2
NUDT5	HNRNPA3P1		EPHB4
OC90	HPCA		EPHX3
OCM	HPS4		EPHX4
ODF2L	HPYR1		EPO
OGDHL	HR		EPOR
OIT3	HRAS		EPRS
OLFM4	HSD17B13		EPS15
OLFML1	HSD17B2		EPS8L1
OPN5	HSFYP1		ERCC6
OR10A6	HSP90AB2P		ERI1
OR10C1	HSPB7		ERMP1
OR10G3	HSPG2		ETFDH
OR10G7	HTA		EXOC1
OR10Z1	HTR1D		EXTL1
OR13D1	HULC		FAHD2A
OR13G1	HYMAI		FAM100A
OR2D2	ICOS		FAM124B
OR2F1	ID2B		FAM125B
OR2G2	IDO2		FAM131C
OR2H1	IFFO2		FAM134B
OR2L3	IFI16		FAM160B1
OR4D5	IFIT3		FAM171B
OR4F6	IFNA8		FAM176B
OR4K13	IFT140		FAM180B
OR51M1	IGFALS		FAM18A
OR51S1	IGLL3		FAM198B
OR52E8	IL25		FAM19A1
OR52J3	IL28A		FAM64A
OR52N2	IL29		FAM66D
OR5B21	IL3		FAM69C
OR5H15	IL7R		FAM83G
OR5H6	IMMT		FAM96B
OR6M1	INPP5A		FAM98A
OR7A17	INSR		FBLN7
OR7C1	INTS1		FBXL20
OR8H3	IP6K3		FBXL4
OR9A2	IQCF2		FBXO27
PAK2	IQCG		FBXO36
PCBP3	ITGA9		FBXO38
PCDHB17	KAT2A		FCHO2
PCGEM1	KCNH2		FCRLB
PDE1A	KCNIP3		FEM1A
PECAM1	KCNJ10		FERMT3
PGBD4	KCNK12		FEZF1
PHACTR1	KCNK16		FGF17
PHF3	KCNK18		FGF20
PHKB	KCNQ2		FGL2
PIGZ	KCTD5		FGR
PKD1	KIAA0513		FICD
PLA2G2E	KIAA1609		FIS1
PLA2G2F	KIAA1688		FKBP11
PLA2G4D	KIAA1875		FKBP5
PLAC1L	KIF13A		FKBP9L
PLAC8L1	KIF1A		FKRP
PLCB4	KIF3B		FLJ32063
PLD4	KIF5C		FLJ35220
PLSCR5	KIF9		FLJ37307
PMS2L11	KIR3DX1		FLJ40504
PON2	KIRREL		FLJ42709
PPIG	KISS1		FLJ45244
PPP1R9A	KLHL21		FMO5
PRAMEF12	KLHL30		FNDC3A
PRB3	KLHL33		FOXC1
PRDM10	KLK9		FOXI2
PROX2	KLRC1		FOXS1
PRPH2	KNCN		FRMD3
PRSS38	KNDC1		FSTL4
PRSS45	KRT33B		FUCA2
PSD3	KRT37		FUZ
PSG9	KRT4		FXR2
PSMC3	KRT5		FXYD6
PSMD6	KRT6B		FYCO1
PTAFR	KRT74		FZD2
PTGFRN	KRT76		G0S2
PTH	KRT82		GAB1
PUS10	KRT85		GALE
PXDN	KRTAP1-3		GALM
QRFPR	KRTAP1-5		GALNT14
R3HCC1	KRTAP13-3		GALNT3
R3HDM2	KRTAP5-5		GALNTL6
RAB27B	KRTAP5-9		GALT
RAB2A	KRTAP9-3		GAPDHS
RAB40B	LACTB		GAS2L3
RAB9P1	LALBA		GBAP1
RASA4	LAMA5		GCHFR
RASGRP1	LAMB2L		GDPD1
RASGRP3	LCE2B		GGA2
RBM15B	LCE2D		GGTLC2
RBP2	LCE5A		GIMAP7
RCOR2	LENG8		GIPC1
RDH12	LGI1		GIPC3
RDH8	LGI4		GJB6
RGS7	LIG1		GLRX3
RGS9	LMF1		GLT8D2
RHOBTB1	LMOD2		GLTP
RHOBTB2	LMOD3		GLUL
RICS	LOC100128076		GMFB
RMND5B	LOC100128554		GMNN
RNF44	LOC100134259		GNG10
RNF7	LOC100144604		GNG12
RPL18A	LOC100189589		GNPAT
RPL19P12	LOC100287718		GOLGA2
RPL21P44	LOC100288797		GOLGA8B
RPL26	LOC127841		GP6
RPL31P11	LOC145820		GPR108
RPL39L	LOC149134		GPR125
RPS16	LOC254312		GPR137B
RRH	LOC255411		GPR161
RYBP	LOC283070		GPR78
S100A10	LOC283404		GPRC5A
SARS	LOC284578		GRID2
SCARNA27	LOC285401		GRIK1
SCD5	LOC285627		GRN
SCGB3A2	LOC285629		GRPEL1
SCN5A	LOC286135		GSC2
SDC4	LOC286238		GSX1
SEC14L5	LOC339524		GTF2H4
SEMA3A	LOC339674		GTSF1L
SEMA3C	LOC340017		GUCY1B2
SEMG2	LOC340074		GXYLT2
SENP2	LOC340094		H1F0
SEPP1	LOC388428		H2AFZ
SERPINB3	LOC388955		HAMP
SHF	LOC390858		HAR1B
SHMT1	LOC400696		HAT1
SHPK	LOC401431		HBG2
SHROOM3	LOC440335		HCN2
SIAH1	LOC441869		HDAC5
SIGLEC11	LOC642006		HDHD2
SIPA1L2	LOC642587		HEATR3
SLC10A6	LOC644669		HECTD3
SLC15A1	LOC645166		HEXA
SLC16A4	LOC645851		HEXIM1
SLC17A1	LOC647288		HEYL
SLC17A2	LOC728743		HFE
SLC1A2	LOC728927		HGSNAT
SLC1A7	LOC729080		HIF3A
SLC22A18	LOC90110		HIP1
SLC2A13	LONP2		HIST1H2AL
SLC37A2	LPAR5		HIST2H2AC
SLC6A12	LPPR1		HLA-DPB1
SLC7A9	LRFN2		HLA-DRB1
SLC9A3R2	LRIT1		HMGN3
SLTM	LRP5		HMOX2
SMN2	LRRC18		HNRNPF
SMNDC1	LRRC43		HORMAD2
SMYD4	LRRC8E		HOXA1
SNORA2B	LRRFIP1		HOXA7
SNORD114-17	LRTM1		HOXB4
SNORD115-21	LSM4		HOXB5
SNORD116-26	LY6G6E		HOXD4
SNORD11B	LY86		HOXD9
SNORD85	LYPD4		HPSE2
SNRNP70	LYPD5		HRCT1
SNRPD3	LYZL4		HRK
SNTN	LYZL6		HS1BP3
SOCS5	MAGOH		HS3ST3A1
SPDYC	MAMSTR		HSD17B4
SPINT4	MAN2C1		HSD3B2
SPP2	MASP1		HSP90AB1
SPRED2	MATN2		HSPA1B
SS18L1	MATN4		HTR3A
SS18L2	MCF2L2		HTR3E
ST8SIA5	MCM10		HTRA2
STAC3	MCM6		HTRA4
STRAP	MCPH1		HYAL1
STX8	MDFIC		HYAL3
SYNM	MDGA2		IAH1
SYPL2	MEG3		IBTK
SYT15	MEG8		ID3
SYT16	MEPCE		IDH2
TAS2R1	MFAP2		IDH3A
TAS2R7	MFSD2A		IER5L
TAS2R8	MGC15885		IFI27L2
TAS2R9	MGC23270		IFITM1
TBC1D1	MGC26597		IFLTD1
TBC1D12	MGST2		IFNA4
TBX19	MIOS		IFNGR2
TC2N	MIOX		IGFBP1
TCEA2	MIP		IGFBP6
TELO2	MIR122		IKZF3
TF	MIR1228		IL12RB1
TGFBR2	MIR1229		IL1F10
TGM1	MIR126		IL21R
THAP4	MIR1275		IL28RA
THBS2	MIR1276		IL6
TIGD6	MIR1286		IL7
TIGD7	MIR1297		IMP4
TK2	MIR1324		INHBB
TLR3	MIR138-1		INPP4B
TMEM139	MIR1471		INSC
TMEM150A	MIR187		INSM2
TMEM184A	MIR1974		IPO8
TMEM74	MIR2052		IQGAP1
TMEM8A	MIR208B		IQSEC1
TMTC1	MIR300		IRAK3
TMX3	MIR320C2		IRF2BP1
TNFRSF1B	MIR34A		ITM2B
TNFSF9	MIR381		ITPKB
TOMM20	MIR411		ITPR1
TRAF3	MIR483		ITPR2
TRAPPC4	MIR493		ITPRIP
TRDN	MIR494		ITPRIPL1
TRHDE	MIR522		JAK1
TRIM34	MIR548F5		JAK3
TRIM40	MIR548I2		JMJD7-PLA2G4B
TRIM71	MIR548Q		KANK2
TRPM3	MIR557		KANK3
TSHB	MIR570		KCNA3
TTC24	MIR575		KCND3
TTC36	MIR578		KCNH3
TTLL4	MIR613		KCNIP1
TTLL5	MIR637		KCNJ11
TTLL6	MIR654		KCNJ6
TTYH2	MIR769		KCNQ1OT1
TULP2	MIR874		KCTD12
TXNDC16	MIRLET7B		KIAA0195
TXNRD3IT1	MIRLET7D		KIAA0776
TYW1	MLC1		KIAA0892
UBA5	MLLT4		KIAA1026
UBE2F	MLLT6		KIAA1217
UCHL5	MLPH		KIAA1310
UNC13C	MMP28		KIAA1462
UPF1	MOGAT2		KIAA1522
UPK3B	MOV10L1		KIAA1539
USH1C	MPL		KIAA1644
USP20	MRGPRD		KIAA1949
USP50	MRGPRF		KIF11
USP6NL	MRGPRX2		KIF19
UTP6	MRGPRX4		KLHDC7A
VIT	MRPS6		KLHDC8B
VPS35	MS4A8B		KLHL18
VTRNA1-2	MSH4		KLHL23
WBSCR28	MSLNL		KLK12
WDR1	MTSS1L		KMO
WDR78	MUC17		KNTC1
WHAMM	MUC4		KPNA1
WSB2	MYADML2		KPNA3
WSCD2	MYBPC3		KPNA6
XKR7	MYEOV2		KRT32
YSK4	MYH7		KRT36
ZBTB46	MYL5		KSR1
ZCCHC14	MYL7		LAMB1
ZDHHC23	MYO10		LAMC3
ZDHHC7	NACC1		LANCL1
ZFHX4	NAP1L5		LBR
ZFPM1	NAV2		LBX2
ZFPM2	NBPF4		LCN1
ZNF117	NCCRP1		LDB1
ZNF189	NCOA6		LDHB
ZNF221	NCRNA00093		LDLRAD2
ZNF267	NCRNA00174		LECT1
ZNF330	NCRUPAR		LGALS2
ZNF410	NDRG1		LIAS
ZNF507	NES		LIMS3-LOC440895
ZNF581	NEURL1B		LMAN1L
ZNF596	NEURL4		LMBRD1
ZNF695	NF1		LMLN
ZNF804B	NFAM1		LMNA
ZNF99	NGDN		LMO1
ZYG11B	NISCH		LMTK3
	NKAIN1		LOC100126784
	NMS		LOC100128191
	NOBOX		LOC100128811
	NOL9		LOC100129387
	NOLC1		LOC100130264
	NOSTRIN		LOC100134368
	NPFF		LOC100233209
	NPM2		LOC100289511
	NR4A1		LOC145783
	NSMCE1		LOC146880
	NUDC		LOC150381
	NUP210L		LOC158381
	OBSCN		LOC256880
	ODF1		LOC257358
	OMP		LOC285370
	OR10A4		LOC285830
	OR11A1		LOC285847
	OR11L1		LOC285954
	OR14I1		LOC286016
	OR1G1		LOC340508
	OR1M1		LOC374443
	OR1Q1		LOC400027
	OR2A5		LOC404266
	OR2A7		LOC440461
	OR2AT4		LOC440926
	OR2H2		LOC442293
	OR2T33		LOC641298
	OR2T6		LOC642826
	OR2Y1		LOC643763
	OR3A2		LOC646982
	OR4F5		LOC728392
	OR51A7		LOC729991
	OR51D1		LOC80054
	OR51E1		LOC93432
	OR51F2		LOH12CR2
	OR51G1		LONRF1
	OR51G2		LOXL1
	OR52R1		LPCAT1
	OR56A5		LPHN2
	OR56B4		LRP11
	OR5M1		LRP2
	OR5M10		LRRC28
	OR6C4		LRRC42
	OR6K3		LRRC8C
	OR6V1		LRRN2
	OR6X1		LRRN3
	OR7D2		LSG1
	OR7D4		LSM1
	OR8B8		LSM11
	ORAI2		LST1
	OSBPL9		LTB4R2
	OTOL1		LUC7L3
	OVCH1		LUM
	OVOL1		LY6G5C
	OXER1		LYSMD4
	OXSM		MAD2L2
	P11		MADCAM1
	P704P		MAGI1
	PABPC3		MAP3K6
	PANX2		MAP3K9
	PANX3		MAPK13
	PAQR6		MAPK9
	PARP2		MAPKAPK3
	PARP6		MARCKSL1
	PAXIP1		MARK2
	PBOV1		MBD1
	PC		MBOAT4
	PCA3		MCL1
	PCDHA2		MCOLN1
	PCDHGA2		MECOM
	PCDHGB4		MED21
	PCP2		MED29
	PCP4		MED8
	PDCD1		MEF2D
	PDCD1LG2		MEP1A
	PDE9A		MESP1
	PDZD3		MFGE8
	PDZD7		MFSD11
	PEA15		MGAT4C
	PER1		MGAT5B
	PEX5L		MGC57346
	PHB2		MGP
	PIPSL		MIB1
	PITPNM2		MICAL3
	PITPNM3		MIER1
	PIWIL4		MIER3
	PKD1L1		MIR10A
	PKD2L1		MIR1182
	PKP3		MIR124-2
	PLA2G16		MIR1323
	PLA2G2A		MIR146B
	PLAGL1		MIR149
	PLCD4		MIR181C
	PLCL2		MIR190B
	PLEKHA6		MIR194-2
	PLEKHA7		MIR196A2
	PLEKHG1		MIR1977
	PLEKHG2		MIR301B
	PLEKHG4		MIR330
	PLEKHG5		MIR346
	PLEKHN1		MIR365-1
	PLGLA		MIR497
	PLIN4		MIR516B1
	PLXNA2		MIR548H4
	PLXNB2		MIR620
	PLXND1		MIR659
	PMCHL2		MIR759
	PMPCA		MIR760
	PMS2L5		MIR802
	PNLIPRP1		MIR877
	POLDIP2		MLXIP
	POLR2J		MMP14
	POLR3H		MNAT1
	POU6F1		MOBKL2A
	PPBPL1		MOBKL2C
	PPCS		MPG
	PPY2		MPPED2
	PRDM9		MPZL2
	PRKAG3		MRAS
	PRKRIP1		MRO
	PRMT2		MRPL14
	PROCR		MRPL27
	PROK1		MRPL41
	PROKR1		MRPS22
	PRRX2		MT1A
	PRSS48		MT1M
	PSCA		MTF2
	PSG3		MTIF2
	PSKH1		MTMR10
	PSMB11		MTMR9
	PSTPIP1		MTMR9L
	PTP4A3		MTPAP
	PTPRCAP		MUC20
	PTPRM		MYADM
	PUF60		MYBPH
	RADIL		MYL6B
	RAN		MYLK
	RASD2		MYO15B
	RASL11B		MYO18A
	RBM4		MYOD1
	RBM44		MYOF
	RBP4		N4BP1
	RECQL4		NAA15
	REG3A		NACAP1
	REG3G		NAGK
	RETNLB		NAPG
	RFPL1S		NBAS
	RGS11		NCAPG
	RGS5		NCAPH2
	RGS6		NCF4
	RHCE		NCKAP1L
	RHD		NCRNA00169
	RIPK4		NCRNA00188
	RNF160		NCRNA00189
	RNF214		NCRNA00207
	RNF220		NDUFAF3
	RPF1		NDUFAF4
	RPL32		NDUFC1
	RPS18		NEIL3
	RRAS2		NEK5
	RSAD1		NEU3
	RTP1		NFATC2
	RTP2		NFIL3
	RUNX1T1		NFKB1
	S100A1		NID2
	S100A7		NKD2
	S100A7A		NKG7
	S100A8		NME7
	SAC3D1		NOC3L
	SAMD4A		NOP16
	SCAMP4		NOX3
	SCARNA11		NPAS1
	SCEL		NR1H2
	SCGB1C1		NRARP
	SCOC		NSUN5
	SDC1		NSUN6
	SDC4P		NTNG2
	SDHAP1		NUDT14
	SDR16C5		NUDT22
	SEC14L1		NUP214
	SEL1L3		NXNL2
	SELENBP1		NXPH3
	SELO		OBFC2A
	SEPT3		OBFC2B
	SERPINA6		ODC1
	SERPINA9		ODZ3
	SFTPA2		OIP5
	SFTPD		ONECUT3
	SGCD		OPLAH
	SH3D20		OR5A2
	SH3PXD2A		ORC1L
	SH3PXD2B		OTUD4
	SH3TC1		OTX1
	SHROOM1		PACRGL
	SLC12A8		PALMD
	SLC13A2		PAPD5
	SLC15A3		PARD3
	SLC18A1		PARM1
	SLC22A7		PATZ1
	SLC25A41		PAX8
	SLC36A2		PCBP4
	SLC38A3		PCDH24
	SLC39A13		PCDHA9
	SLC39A5		PCDHGA4
	SLC47A2		PCID2
	SLC4A11		PDC
	SLC5A12		PDE10A
	SLC5A4		PDE4B
	SLC5A9		PDE4D
	SLC6A4		PDK1
	SLC9A5		PDSS1
	SLMO1		PDXP
	SMARCE1		PEX11A
	SMG6		PFKFB4
	SNAP47		PFKM
	SNAR-F		PFN1
	SNHG12		PHC1
	SNORA10		PHLDB3
	SNORA34		PHRF1
	SNORA47		PI4K2B
	SNORA64		PI4KB
	SNORD113-1		PIF1
	SNORD113-6		PIGC
	SNORD115-11		PIGF
	SNORD115-14		PIGU
	SNORD115-17		PIH1D2
	SNORD115-41		PIK3R4
	SNORD116-11		PKDCC
	SNORD116-17		PKIB
	SNORD116-7		PKIG
	SNORD15B		PKMYT1
	SNORD36C		PLAUR
	SNORD38B		PLCL1
	SOBP		PLD2
	SORBS1		PLEKHB1
	SOX13		PLEKHH2
	SOX15		PLEKHH3
	SPACA4		PLEKHO1
	SPAM1		PLS1
	SPATA21		PLSCR3
	SPDYE4		PMEPA1
	SPEM1		PMS2L3
	SPERT		PNN
	SPINT3		PNPLA2
	SPIRE2		PNPLA7
	SPTBN2		PNPT1
	SPZ1		POGZ
	SQRDL		POLR1B
	SRRM4		POLR2K
	SSBP4		POR
	SSRP1		PPARGC1A
	SSTR4		PPDPF
	ST20		PPM1J
	STAT1		PPME1
	STK19		PPOX
	STK25		PPP1CC
	STK32C		PPP1R13B
	STX6		PPP1R15B
	SULT1C2		PPP1R3D
	SUMO3		PPP2R5B
	SYNE2		PPP4R1L
	SYNGR4		PPP6C
	SYT14L		PRDM1
	SYT3		PRDM4
	T-SP1		PRDX6
	TAC4		PRKAA1
	TACC1		PRKAB1
	TAF10		PRKAG2
	TAF1L		PRKAR2B
	TAL1		PRMT3
	TBC1D9B		PROCA1
	TBCE		PROP1
	TCF15		PRPF19
	TCF19		PRPF4
	TCP11		PRPF6
	TDRD6		PRRT2
	TDRG1		PRSS3
	TEDDM1		PRSS33
	TERT		PSEN2
	TFCP2		PSMA5
	TFCP2L1		PSMB3
	TFEB		PSMB6
	TFF3		PSMC2
	TGM4		PSMD12
	THRSP		PTGES2
	THSD4		PTGS1
	TIE1		PTN
	TJP2		PTP4A1
	TLX1NB		PTP4A2
	TMC5		PTPN11
	TMEM100		PTPN3
	TMEM159		PTPRC
	TMEM174		PTPRD
	TMEM175		PTPRJ
	TMEM176A		PTPRS
	TMEM18		PUSL1
	TMEM189		PVR
	TMEM196		PWRN1
	TMEM211		PXN
	TMEM218		PYCR2
	TMEM40		QSOX2
	TMEM42		RAB27A
	TMEM55A		RAB38
	TMEM82		RABAC1
	TMEM88B		RABGEF1
	TMEM89		RAD51
	TMEM90A		RAET1K
	TMPRSS7		RAG1AP1
	TMPRSS9		RALBP1
	TMSL3		RALGDS
	TNFRSF10D		RALGPS2
	TNFRSF13B		RAPGEF6
	TNK2		RASA1
	TNKS1BP1		RASAL2
	TNNI1		RASSF7
	TNP2		RBM38
	TNRC6C		RBM8A
	TNXB		RCAN3
	TP53BP1		RCBTB1
	TPCN2		RCN1
	TPM2		RCOR3
	TPSD1		RECK
	TPSG1		REEP3
	TREH		REG1P
	TREML3		RFWD3
	TRIM10		RGL4
	TRIM15		RGS10
	TRIM29		RGS2
	TRIM3		RHOT1
	TRIM46		RHOU
	TRIP11		RIMKLB
	TRPV3		RINL
	TSEN54		RMND5A
	TSG1		RNASET2
	TSKU		RNF145
	TSPAN1		RNF152
	TSPAN18		RNF215
	TSSK1B		RNF31
	TSSK2		RNF39
	TSTA3		ROBO1
	TTC17		ROD1
	TUBB3		RPL35
	TUBB8		RPL6
	TUFT1		RPN1
	TWIST2		RPRD1A
	UBQLN4		RPS6KB1
	UBXN4		RPSA
	UBXN6		RPUSD3
	UNKL		RRP9
	USF2		RRS1
	USP24		RSPO3
	VAV2		RTCD1
	VGLL4		RTKN2
	VIL1		RUSC1
	VIPR2		S100A9
	VMAC		S100Z
	VPS13D		S1PR5
	VSTM2L		SACS
	VWA3B		SAMD10
	VWCE		SAPS3
	WASF3		SCAND2
	WFDC10B		SCCPDH
	WFDC8		SCN1B
	WISP2		SCN2B
	WNT3		SDC3
	WNT4		SDK2
	WTIP		SEC11C
	XKR4		SEC14L4
	ZAK		SEC16B
	ZFHX3		SEC31B
	ZHX3		SELS
	ZNF167		SEMA3F
	ZNF239		SEMA3G
	ZNF282		SEMA6C
	ZNF324		SENP1
	ZNF423		SEPT1
	ZNF474		SEPT2
	ZNF483		SEPT4
	ZNF542		SERINC3
	ZNF556		SERINC5
	ZNF558		SERPINE1
	ZNF595		SERPING1
	ZNF71		SETDB1
	ZNF718		SF3A1
	ZNF738		SF3B14
	ZNF74		SF3B5
	ZNF799		SFRS2
	ZNRF4		SFT2D2
			SFTPA1
			SFXN1
			SH2D3A
			SH3BGRL2
			SH3BP1
			SH3BP5L
			SH3GLB1
			SH3TC2
			SHANK3
			SHC3
			SHISA7
			SIAE
			SIAH3
			SIGLEC9
			SILV
			SIRT5
			SKA1
			SKAP2
			SLAMF6
			SLC13A5
			SLC24A3
			SLC25A20
			SLC25A3
			SLC25A42
			SLC27A2
			SLC2A3
			SLC30A5
			SLC30A7
			SLC35F2
			SLC36A1
			SLC39A9
			SLC43A2
			SLC46A1
			SLC5A6
			SLC5A8
			SLC6A17
			SLC7A10
			SLC7A14
			SLC7A5P1
			SLC9A10
			SLC9A3R1
			SLCO1C1
			SLITRK5
			SMAD9
			SMAP1
			SMC3
			SMC4
			SNORA30
			SNORA31
			SNORD104
			SNORD115-35
			SNORD23
			SNORD27
			SNORD59A
			SNORD78
			SNX20
			SNX3
			SNX7
			SON
			SORT1
			SOX11
			SOX12
			SOX8
			SP1
			SPATA12
			SPATA24
			SPATA5
			SPEG
			SPIB
			SPN
			SPNS1
			SPOCD1
			SPOCK3
			SPRY4
			SPTLC1
			SQLE
			SRMS
			SSPN
			ST14
			ST6GALNAC5
			ST7OT4
			STAP1
			STAT5A
			STIM1
			STK16
			STK24
			STRN
			STX18
			STX7
			SUDS3
			SULT1C4
			SULT6B1
			SUMF2
			SUV420H1
			SYNPO
			SYNPO2L
			SYTL3
			TAF6
			TARSL2
			TATDN3
			TBC1D10B
			TBC1D28
			TBC1D29
			TBC1D4
			TBCC
			TBX3
			TCF23
			TCF3
			TCTEX1D1
			TDRD1
			TDRKH
			TECPR2
			TECR
			TEKT1
			TFEC
			THBS3
			THOC1
			THTPA
			THY1
			TIGD2
			TIGD4
			TIMM17A
			TLE1
			TLR4
			TM2D1
			TM9SF3
			TMC4
			TMCC2
			TMED10
			TMEM106B
			TMEM111
			TMEM116
			TMEM131
			TMEM132D
			TMEM145
			TMEM170B
			TMEM180
			TMEM183B
			TMEM190
			TMEM192
			TMEM205
			TMEM208
			TMEM232
			TMEM33
			TMEM52
			TMEM63C
			TMEM64
			TMEM87A
			TMEM97
			TMIE
			TMTC2
			TMTC4
			TNFAIP8L2
			TNFRSF10A
			TNFRSF25
			TNRC6A
			TNRC6B
			TOMM40L
			TRA2A
			TRADD
			TRAF5
			TRAPPC3
			TRAPPC6A
			TRIM14
			TRIM33
			TRIM43
			TRIM6
			TRIM65
			TRIM69
			TRIP6
			TRPT1
			TRUB2
			TSEN2
			TSNAX-DISC1
			TSPAN11
			TSPAN14
			TSPAN32
			TTC23L
			TTC26
			TTLL11
			TTPA
			TTYH1
			TUBB1
			TUSC5
			TXNDC15
			UBA52
			UBAC2
			UBE2O
			UBE3C
			UBIAD1
			UBOX5
			UBP1
			UBR1
			UBTD2
			UBXN10
			UCMA
			UCP1
			UEVLD
			UGCG
			UGDH
			UHRF1BP1L
			UMPS
			UNC45A
			UPP1
			USP16
			USP35
			USP4
			UTP20
			VAPB
			VCAM1
			VDR
			VGLL3
			VPREB1
			VPS26B
			VPS28
			WBP1
			WDR41
			WDR55
			WDR60
			WDR63
			WDR73
			WDR88
			WDR89
			WEE1
			WNT10A
			YIPF4
			ZBED4
			ZBED5
			ZBTB1
			ZBTB3
			ZC3H12A
			ZC3H14
			ZCCHC11
			ZDHHC24
			ZFYVE19
			ZFYVE26
			ZKSCAN4
			ZKSCAN5
			ZMIZ2
			ZMYM6
			ZMYND15
			ZNF212
			ZNF213
			ZNF268
			ZNF274
			ZNF284
			ZNF296
			ZNF337
			ZNF365
			ZNF432
			ZNF44
			ZNF440
			ZNF484
			ZNF496
			ZNF509
			ZNF555
			ZNF561
			ZNF563
			ZNF572
			ZNF574
			ZNF575
			ZNF584
			ZNF593
			ZNF610
			ZNF614
			ZNF625
			ZNF639
			ZNF670
			ZNF681
			ZNF697
			ZNF706
			ZNF707
			ZNF761
			ZNF770
			ZNF778
			ZNF787
			ZNF792
			ZNF837
			ZNF853
			ZNFX1
			ZNRF2
			ZSCAN12
			ZSCAN21

## Sheet: Table S10
Table S10. Correlation between CpG sites in ANKRD30B and methylation quantitative trait loci by Hannon et al. in the developing human brain
n.s., not significant
Probe	Location	Feature	Correlation
cg16770238	14747661	TSS1500	n.s.
cg16584393	14747888	TSS1500	n.s.
cg02105152	14747928	TSS1500	n.s.
cg25824760	14748128	TSS200	n.s.
cg23703062	14748198	TSS200	n.s.
cg13266435	14748220	TSS200	n.s.
cg21293934	14748230	TSS200	n.s.
cg24061208	14748250	1stExon	n.s.
cg03014326	14748285	1stExon	n.s.
cg21281009	14748298	1stExon	n.s.
cg02992546	14748439	1stExon	n.s.

[truncated: 4 more sheets: Table S11, Table S12, Table S13, Table S14]
